# Supplementary material for: Culture, Sex, and Group-Bias in Trait and State Empathy
Source: Front Psychol. 2021 Apr 28;12:561930. doi: 10.3389/fpsyg.2021.561930 (PMC8113867; doi:10.3389/fpsyg.2021.561930)
Supplement: Supplementary file 5 [file Table_5.xlsx]

## Sheet: Introducaction
	Culture, Sex, and Group-Bias in Trait and State Empathy
	Supplementary Document 5
	Pairwise comparisons for interactions related to the Empathy Task and/or the Stimulus traits (Stimulus Ethnicity, Stimulus Sex, Stimulus Emotion)
	Task I_NimStim Stimuli
	1_Omnibus test	Two-way interaction	Tab	Content in the Tab	See the Main text for the other effects
		Participant Sex X Stimulus Emotion	see Tab 1	The pairwise comparisons for the Stimulus Emotion	The pairwise comparisons for the Participant Sex
		Empathy Task X Stimulus Emotion	see Tab 2	The pairwise comparisons for the whole interaction	/
		Three-way interaction
		Participant Culture X Stimulus Ethnicity X Stimulus Emotion	see Tab 3	The pairwise comparisons for the Stimulus Emotion	The pairwise comparisons for the Participant Culture and the Stimulus Ethnicity
	1_Follow-up analyses for NimStim stimuli
	1.1_Emotional Empathy	Two-way interaction
		Participant Culture X Stimulus Emotion	see Tab 4	The pairwise comparisons for the Stimulus Emotion	The pairwise comparisons for the Participant Culture
		Participant Sex X Stimulus Emotion	see Tab 5	The pairwise comparisons for the Stimulus Emotion	The pairwise comparisons for the Participant Sex
		Stimulus Ethnicity X Stimulus Emotion	see Tab 6	The pairwise comparisons for the whole interaction	/
	1.2_Cognitive Empathy	Two-way interaction
		Participant Culture X Stimulus Emotion	see Tab 7	The pairwise comparisons for the Stimulus Emotion	The pairwise comparisons for the Participant Culture
		Stimulus Ethnicity X Stimulus Emotion	see Tab 8	The pairwise comparisons for the whole interaction	/
	Task II_Documentary Stimuli
	2_Omnibus test	Three-way interaction
		Empathy Task X Participant Culture X Stimulus Emotion	see Tab 9	The pairwise comparisons for the Empathy Task and Stimulus Emotion	The pairwise comparisons for the Participant Culture
		Participant Culture X Stimulus Ethnicity X Stimulus Emotion	see Tab 10	The pairwise comparisons for the Stimulus Emotion	The pairwise comparisons for the Participant Culture and Stimulus Ethnicity
		Empathy Task X Stimulus Sex X Stimulus Emotion	see Tab 11	The pairwise comparisons for the whole interaction	/
		Stimulus Ethnicity X Stimulus Sex X Stimulus Emotion	see Tab 12	The pairwise comparisons for the whole interaction	/
		Four-way interaction
		Participant Culture X Participant Sex X Stimulus Sex X Stimulus Emotion	see Tab 13	The pairwise comparisons for the Stimulus Emotion	The pairwise comparisons for the Participant Culture, Participant Sex, and Stimulus Sex
	2_Follow-up analyses for Documentary stimuli
	2.1_Emotional Empathy	Three-way interaction
		Stimulus Ethnicity X Stimulus Sex X Stimulus Emotion	see Tab 14	The pairwise comparisons for the whole interaction	/
		Four-way interaction
		Participant Culture X Participant Sex X Stimulus Sex X Stimulus Emotion	see Tab 15	The pairwise comparisons for the Stimulus Emotion	The pairwise comparisons for the Participant Culture, Participant Sex, and Stimulus Sex
	2.2_Cognitive Empathy	Two-way interaction
		Participant Sex X Stimulus Emotion	see Tab 16	The pairwise comparisons for the Stimulus Emotion	The pairwise comparisons for the Participant Sex
		Three-way interaction
		Participant Culture X Stimulus Sex X Stimulus Emotion	see Tab 17	The pairwise comparisons for the Stimulus Emotion	The pairwise comparisons for the Participant Culture and Stimulus Sex
		Stimulus Ethnicity X Stimulus Sex X Stimulus Emotion	see Tab 18	The pairwise comparisons for the whole interaction	/
	2.3_Perspective-taking	Two-way interaction
		Stimulus Ethnicity X Stimulus Emotion	see Tab 19	The pairwise comparisons for the whole interaction	/
		Three-way interaction
		Participant Sex X Stimulus Sex X Stimulus Emotion	see Tab 20	The pairwise comparisons for the Stimulus Emotion	The pairwise comparisons for the Participant Sex and Stimulus Sex
		Participant Culture X Participant Sex X Stimulus Emotion	see Tab 21	The pairwise comparisons for the Stimulus Emotion	The pairwise comparisons for the Participant Culture and Participant Sex

## Sheet: Tab 1
Two-way interaction	Content in this Tab	See the Main text for the other effects
Participant Sex X Stimulus Emotion	The pairwise comparisons for the Stimulus Emotion	The pairwise comparisons for the Participant Sex
			Participant_Sex * Stimulus_Emotion
			Estimatesa
			Participant_Sex		Mean	Std. Error	df	95% Confidence Interval
								Lower Bound	Upper Bound
			male participants	Happiness	6.5287	0.170872	210.883	6.19187	6.86554
				Sadness	6.04958	0.169343	203.53	5.71569	6.38347
				Anger	6.64353	0.170679	209.945	6.30706	6.97999
				Fear	6.07359	0.167475	194.802	5.74329	6.40389
				Surprise	5.79565	0.168609	200.064	5.46318	6.12813
				Neutral	4.60851	0.169282	203.241	4.27474	4.94229
			female participants	Happiness	6.70288	0.162296	212.806	6.38297	7.0228
				Sadness	6.26089	0.160916	205.75	5.94364	6.57815
				Anger	6.61472	0.162243	212.53	6.29491	6.93453
				Fear	6.26863	0.158845	195.484	5.95536	6.5819
				Surprise	5.83979	0.159475	198.568	5.5253	6.15427
				Neutral	5.18287	0.160258	202.449	4.86688	5.49886
			a. Dependent Variable: affemp_RESP_NimStim_AU09F_HA_O_Task1.
			Pairwise Comparisonsa
			Participant_Sex			Mean Difference (I-J)	Std. Error	df	Sig.c	95% Confidence Interval for Differencec
										Lower Bound	Upper Bound
			male participants	Happiness	Sadness	.479*	0.11579	5874.24	0.000533131	0.13912	0.819132
					Anger	-0.114821	0.115473	5873.99	1	-0.453897	0.224256
					Fear	.455*	0.11883	5876.57	0.00194232	0.106184	0.804049
					Surprise	.733*	0.11631	5874.66	4.71021e-09	0.391519	1.07458
					Neutral	1.920*	0.115821	5874.27	3.42842e-59	1.5801	2.26029
				Sadness	Happiness	-.479*	0.11579	5874.24	0.000533131	-0.819132	-0.13912
					Anger	-.594*	0.115722	5874.19	4.42604e-06	-0.933753	-0.25414
					Fear	-0.0240097	0.117096	5875.27	1	-0.367849	0.31983
					Surprise	0.253925	0.115593	5874.09	0.42119	-0.0855018	0.593353
					Neutral	1.441*	0.11547	5873.99	4.02234e-34	1.102	1.78013
				Anger	Happiness	0.114821	0.115473	5873.99	1	-0.224256	0.453897
					Sadness	.594*	0.115722	5874.19	4.42604e-06	0.25414	0.933753
					Fear	.570*	0.118605	5876.41	2.37492e-05	0.221665	0.918208
					Surprise	.848*	0.116197	5874.57	5.00515e-12	0.50667	1.18907
					Neutral	2.035*	0.115749	5874.21	2.68453e-66	1.69513	2.3749
				Fear	Happiness	-.455*	0.11883	5876.57	0.00194232	-0.804049	-0.106184
					Sadness	0.0240097	0.117096	5875.27	1	-0.31983	0.367849
					Anger	-.570*	0.118605	5876.41	2.37492e-05	-0.918208	-0.221665
					Surprise	0.277935	0.116327	5874.67	0.253714	-0.063649	0.619519
					Neutral	1.465*	0.11703	5875.22	2.4985e-34	1.12143	1.80872
				Surprise	Happiness	-.733*	0.11631	5874.66	4.71021e-09	-1.07458	-0.391519
					Sadness	-0.253925	0.115593	5874.09	0.42119	-0.593353	0.0855018
					Anger	-.848*	0.116197	5874.57	5.00515e-12	-1.18907	-0.50667
					Fear	-0.277935	0.116327	5874.67	0.253714	-0.619519	0.063649
					Neutral	1.187*	0.115575	5874.07	2.28653e-23	0.847768	1.52652
				Neutral	Happiness	-1.920*	0.115821	5874.27	3.42842e-59	-2.26029	-1.5801
					Sadness	-1.441*	0.11547	5873.99	4.02234e-34	-1.78013	-1.102
					Anger	-2.035*	0.115749	5874.21	2.68453e-66	-2.3749	-1.69513
					Fear	-1.465*	0.11703	5875.22	2.4985e-34	-1.80872	-1.12143
					Surprise	-1.187*	0.115575	5874.07	2.28653e-23	-1.52652	-0.847768
			female participants	Happiness	Sadness	.442*	0.10966	5874.19	0.000845249	0.119984	0.763995
					Anger	0.088165	0.109422	5873.99	1	-0.233142	0.409472
					Fear	.434*	0.112343	5876.37	0.00168143	0.104368	0.764134
					Surprise	.863*	0.110843	5875.17	1.21156e-13	0.537618	1.18858
					Neutral	1.520*	0.110016	5874.49	1.41361e-41	1.19696	1.84306
				Sadness	Happiness	-.442*	0.10966	5874.19	0.000845249	-0.763995	-0.119984
					Anger	-.354*	0.109644	5874.18	0.0188643	-0.675782	-0.0318673
					Fear	-0.00773856	0.11093	5875.24	1	-0.333473	0.317996
					Surprise	.421*	0.109922	5874.41	0.00193444	0.098334	0.743882
					Neutral	1.078*	0.109502	5874.06	1.62203e-21	0.756478	1.39956
				Anger	Happiness	-0.088165	0.109422	5873.99	1	-0.409472	0.233142
					Sadness	.354*	0.109644	5874.18	0.0188643	0.0318673	0.675782
					Fear	.346*	0.112286	5876.32	0.0309651	0.0163703	0.675802
					Surprise	.775*	0.110803	5875.14	4.4592e-11	0.449571	1.10029
					Neutral	1.432*	0.10999	5874.47	4.88099e-37	1.10887	1.75482
				Fear	Happiness	-.434*	0.112343	5876.37	0.00168143	-0.764134	-0.104368
					Sadness	0.00773856	0.11093	5875.24	1	-0.317996	0.333473
					Anger	-.346*	0.112286	5876.32	0.0309651	-0.675802	-0.0163703
					Surprise	.429*	0.109697	5874.22	0.00140356	0.106734	0.750959
					Neutral	1.086*	0.110318	5874.74	1.66483e-21	0.761821	1.4097
				Surprise	Happiness	-.863*	0.110843	5875.17	1.21156e-13	-1.18858	-0.537618
					Sadness	-.421*	0.109922	5874.41	0.00193444	-0.743882	-0.098334
					Anger	-.775*	0.110803	5875.14	4.4592e-11	-1.10029	-0.449571
					Fear	-.429*	0.109697	5874.22	0.00140356	-0.750959	-0.106734
					Neutral	.657*	0.109602	5874.14	3.26088e-08	0.335078	0.978747
				Neutral	Happiness	-1.520*	0.110016	5874.49	1.41361e-41	-1.84306	-1.19696
					Sadness	-1.078*	0.109502	5874.06	1.62203e-21	-1.39956	-0.756478
					Anger	-1.432*	0.10999	5874.47	4.88099e-37	-1.75482	-1.10887
					Fear	-1.086*	0.110318	5874.74	1.66483e-21	-1.4097	-0.761821
					Surprise	-.657*	0.109602	5874.14	3.26088e-08	-0.978747	-0.335078
			Based on estimated marginal means
			*. The mean difference is significant at the .05 level.
			a. Dependent Variable: affemp_RESP_NimStim_AU09F_HA_O_Task1.
			c. Adjustment for multiple comparisons: Bonferroni.
			Univariate Testsa
			Participant_Sex	Numerator df	Denominator df	F	Sig.
			male participants	5	5874.67	79.5791	4.82772e-81
			female participants	5	5874.71	51.9894	6.17559e-53
			Each F tests the simple effects of Stimulus_Emotion within each level combination of the other effects shown. These tests are based on the linearly independent pairwise comparisons among the estimated marginal means.a
			a. Dependent Variable: affemp_RESP_NimStim_AU09F_HA_O_Task1.

## Sheet: Tab 2
Two-way interaction	Content in this Tab	See the Main text for the other effects
Empathy Task X Stimulus Emotion	The pairwise comparisons for the whole interaction	/
			Empathy_Task * Stimulus_Emotion
			Estimatesa
			Empathy_Task		Mean	Std. Error	df	95% Confidence Interval
								Lower Bound	Upper Bound
			Emotional Empathy	Happiness	6.73226	0.132827	339.396	6.47099	6.99353
				Sadness	6.09504	0.130993	321.543	5.83732	6.35275
				Anger	6.50123	0.13267	337.838	6.24027	6.76219
				Fear	6.09384	0.128501	298.341	5.84096	6.34672
				Surprise	5.75687	0.12962	308.608	5.50181	6.01192
				Neutral	5.12482	0.130546	317.292	4.86797	5.38166
			Cognitive Empathy	Happiness	6.49933	0.132827	339.396	6.23806	6.7606
				Sadness	6.21543	0.130993	321.543	5.95772	6.47315
				Anger	6.75701	0.13267	337.838	6.49605	7.01798
				Fear	6.24838	0.128501	298.341	5.9955	6.50126
				Surprise	5.87857	0.12962	308.608	5.62352	6.13362
				Neutral	4.66657	0.130546	317.292	4.40972	4.92341
			a. Dependent Variable: affemp_RESP_NimStim_AU09F_HA_O_Task1.
			Pairwise Comparisonsa
			Empathy_Task			Mean Difference (I-J)	Std. Error	df	Sig.c	95% Confidence Interval for Differencec
										Lower Bound	Upper Bound
			Emotional Empathy	Happiness	Sadness	.637*	0.112765	5874.22	2.50649e-07	0.3061	0.968344
					Anger	0.23103	0.112488	5873.99	0.600559	-0.0992797	0.561339
					Fear	.638*	0.115624	5876.47	5.25762e-07	0.298901	0.977941
					Surprise	.975*	0.113594	5874.89	1.69962e-16	0.641837	1.30895
					Neutral	1.607*	0.112949	5874.37	4.90668e-44	1.27578	1.93911
				Sadness	Happiness	-.637*	0.112765	5874.22	2.50649e-07	-0.968344	-0.3061
					Anger	-.406*	0.112723	5874.18	0.00474937	-0.737193	-0.0751916
					Fear	0.00119886	0.114053	5875.26	1	-0.333706	0.336103
					Surprise	.338*	0.112764	5874.22	0.0408089	0.00705173	0.669291
					Neutral	.970*	0.11251	5874.01	1.23856e-16	0.639846	1.30059
				Anger	Happiness	-0.23103	0.112488	5873.99	0.600559	-0.561339	0.0992797
					Sadness	.406*	0.112723	5874.18	0.00474937	0.0751916	0.737193
					Fear	.407*	0.115485	5876.37	0.00633669	0.068282	0.7465
					Surprise	.744*	0.11351	5874.82	8.8982e-10	0.411052	1.07768
					Neutral	1.376*	0.112896	5874.32	1.31449e-32	1.04491	1.70792
				Fear	Happiness	-.638*	0.115624	5876.47	5.25762e-07	-0.977941	-0.298901
					Sadness	-0.00119886	0.114053	5875.26	1	-0.336103	0.333706
					Anger	-.407*	0.115485	5876.37	0.00633669	-0.7465	-0.068282
					Surprise	.337*	0.113016	5874.42	0.0431837	0.00511205	0.668833
					Neutral	.969*	0.113696	5874.97	2.93349e-16	0.635165	1.30288
				Surprise	Happiness	-.975*	0.113594	5874.89	1.69962e-16	-1.30895	-0.641837
					Sadness	-.338*	0.112764	5874.22	0.0408089	-0.669291	-0.00705173
					Anger	-.744*	0.11351	5874.82	8.8982e-10	-1.07768	-0.411052
					Fear	-.337*	0.113016	5874.42	0.0431837	-0.668833	-0.00511205
					Neutral	.632*	0.112626	5874.1	3.13857e-07	0.301333	0.962763
				Neutral	Happiness	-1.607*	0.112949	5874.37	4.90668e-44	-1.93911	-1.27578
					Sadness	-.970*	0.11251	5874.01	1.23856e-16	-1.30059	-0.639846
					Anger	-1.376*	0.112896	5874.32	1.31449e-32	-1.70792	-1.04491
					Fear	-.969*	0.113696	5874.97	2.93349e-16	-1.30288	-0.635165
					Surprise	-.632*	0.112626	5874.1	3.13857e-07	-0.962763	-0.301333
			Cognitive Empathy	Happiness	Sadness	0.283894	0.112765	5874.22	0.177642	-0.0472282	0.615016
					Anger	-0.257685	0.112488	5873.99	0.330168	-0.587995	0.0726241
					Fear	0.250947	0.115624	5876.47	0.450294	-0.0885731	0.590466
					Surprise	.621*	0.113594	5874.89	7.24187e-07	0.287198	0.954313
					Neutral	1.833*	0.112949	5874.37	8.82352e-57	1.5011	2.16443
				Sadness	Happiness	-0.283894	0.112765	5874.22	0.177642	-0.615016	0.0472282
					Anger	-.542*	0.112723	5874.18	2.38491e-05	-0.87258	-0.210578
					Fear	-0.0329472	0.114053	5875.26	1	-0.367852	0.301957
					Surprise	.337*	0.112764	5874.22	0.0423892	0.00574217	0.667982
					Neutral	1.549*	0.11251	5874.01	2.75775e-41	1.2185	1.87924
				Anger	Happiness	0.257685	0.112488	5873.99	0.330168	-0.0726241	0.587995
					Sadness	.542*	0.112723	5874.18	2.38491e-05	0.210578	0.87258
					Fear	.509*	0.115485	5876.37	0.000161996	0.169523	0.847741
					Surprise	.878*	0.11351	5874.82	1.75987e-13	0.545129	1.21175
					Neutral	2.090*	0.112896	5874.32	2.88908e-73	1.75894	2.42195
				Fear	Happiness	-0.250947	0.115624	5876.47	0.450294	-0.590466	0.0885731
					Sadness	0.0329472	0.114053	5875.26	1	-0.301957	0.367852
					Anger	-.509*	0.115485	5876.37	0.000161996	-0.847741	-0.169523
					Surprise	.370*	0.113016	5874.42	0.0161007	0.0379485	0.70167
					Neutral	1.582*	0.113696	5874.97	3.84808e-42	1.24796	1.91567
				Surprise	Happiness	-.621*	0.113594	5874.89	7.24187e-07	-0.954313	-0.287198
					Sadness	-.337*	0.112764	5874.22	0.0423892	-0.667982	-0.00574217
					Anger	-.878*	0.11351	5874.82	1.75987e-13	-1.21175	-0.545129
					Fear	-.370*	0.113016	5874.42	0.0161007	-0.70167	-0.0379485
					Neutral	1.212*	0.112626	5874.1	1.39422e-25	0.881292	1.54272
				Neutral	Happiness	-1.833*	0.112949	5874.37	8.82352e-57	-2.16443	-1.5011
					Sadness	-1.549*	0.11251	5874.01	2.75775e-41	-1.87924	-1.2185
					Anger	-2.090*	0.112896	5874.32	2.88908e-73	-2.42195	-1.75894
					Fear	-1.582*	0.113696	5874.97	3.84808e-42	-1.91567	-1.24796
					Surprise	-1.212*	0.112626	5874.1	1.39422e-25	-1.54272	-0.881292
			Based on estimated marginal means
			*. The mean difference is significant at the .05 level.
			a. Dependent Variable: affemp_RESP_NimStim_AU09F_HA_O_Task1.
			c. Adjustment for multiple comparisons: Bonferroni.
			Univariate Testsa
			Empathy_Task	Numerator df	Denominator df	F	Sig.
			Emotional Empathy	5	5874.68	50.3492	3.00109e-51
			Cognitive Empathy	5	5874.68	85.3075	8.20459e-87
			Each F tests the simple effects of Stimulus_Emotion within each level combination of the other effects shown. These tests are based on the linearly independent pairwise comparisons among the estimated marginal means.a
			a. Dependent Variable: affemp_RESP_NimStim_AU09F_HA_O_Task1.
			Stimulus_Emotion * Empathy_Task
			Estimatesa
			Stimulus_Emotion		Mean	Std. Error	df	95% Confidence Interval
								Lower Bound	Upper Bound
			Happiness	Emotional Empathy	6.73226	0.132827	339.396	6.47099	6.99353
				Cognitive Empathy	6.49933	0.132827	339.396	6.23806	6.7606
			Sadness	Emotional Empathy	6.09504	0.130993	321.543	5.83732	6.35275
				Cognitive Empathy	6.21543	0.130993	321.543	5.95772	6.47315
			Anger	Emotional Empathy	6.50123	0.13267	337.838	6.24027	6.76219
				Cognitive Empathy	6.75701	0.13267	337.838	6.49605	7.01798
			Fear	Emotional Empathy	6.09384	0.128501	298.341	5.84096	6.34672
				Cognitive Empathy	6.24838	0.128501	298.341	5.9955	6.50126
			Surprise	Emotional Empathy	5.75687	0.12962	308.608	5.50181	6.01192
				Cognitive Empathy	5.87857	0.12962	308.608	5.62352	6.13362
			Neutral	Emotional Empathy	5.12482	0.130546	317.292	4.86797	5.38166
				Cognitive Empathy	4.66657	0.130546	317.292	4.40972	4.92341
			a. Dependent Variable: affemp_RESP_NimStim_AU09F_HA_O_Task1.
			Pairwise Comparisonsa
			Stimulus_Emotion			Mean Difference (I-J)	Std. Error	df	Sig.c	95% Confidence Interval for Differencec
										Lower Bound	Upper Bound
			Happiness	Emotional Empathy	Cognitive Empathy	.233*	0.112486	5873.99	0.0384258	0.0124164	0.453445
				Cognitive Empathy	Emotional Empathy	-.233*	0.112486	5873.99	0.0384258	-0.453445	-0.0124164
			Sadness	Emotional Empathy	Cognitive Empathy	-0.120398	0.112486	5873.99	0.284513	-0.340912	0.100117
				Cognitive Empathy	Emotional Empathy	0.120398	0.112486	5873.99	0.284513	-0.100117	0.340912
			Anger	Emotional Empathy	Cognitive Empathy	-.256*	0.112486	5873.99	0.0230068	-0.476299	-0.0352702
				Cognitive Empathy	Emotional Empathy	.256*	0.112486	5873.99	0.0230068	0.0352702	0.476299
			Fear	Emotional Empathy	Cognitive Empathy	-0.154544	0.112486	5873.99	0.169528	-0.375058	0.0659706
				Cognitive Empathy	Emotional Empathy	0.154544	0.112486	5873.99	0.169528	-0.0659706	0.375058
			Surprise	Emotional Empathy	Cognitive Empathy	-0.121707	0.112486	5873.99	0.279308	-0.342222	0.098807
				Cognitive Empathy	Emotional Empathy	0.121707	0.112486	5873.99	0.279308	-0.098807	0.342222
			Neutral	Emotional Empathy	Cognitive Empathy	.458*	0.112486	5873.99	4.6853e-05	0.237737	0.678765
				Cognitive Empathy	Emotional Empathy	-.458*	0.112486	5873.99	4.6853e-05	-0.678765	-0.237737
			Based on estimated marginal means
			*. The mean difference is significant at the .05 level.
			a. Dependent Variable: affemp_RESP_NimStim_AU09F_HA_O_Task1.
			c. Adjustment for multiple comparisons: Bonferroni.
			Univariate Testsa
			Stimulus_Emotion	Numerator df	Denominator df	F	Sig.
			Happiness	1	5873.99	4.288	0.0384258
			Sadness	1	5873.99	1.14561	0.284513
			Anger	1	5873.99	5.17071	0.0230068
			Fear	1	5873.99	1.88758	0.169528
			Surprise	1	5873.99	1.17067	0.279308
			Neutral	1	5873.99	16.5962	4.6853e-05
			Each F tests the simple effects of Empathy_Task within each level combination of the other effects shown. These tests are based on the linearly independent pairwise comparisons among the estimated marginal means.a
			a. Dependent Variable: affemp_RESP_NimStim_AU09F_HA_O_Task1.

## Sheet: Tab 3
Three-way interaction	Content in this Tab	See the Main text for the other effects
Participant Culture X Stimulus Ethnicity X Stimulus Emotion	The pairwise comparisons for the Stimulus Emotion	The pairwise comparisons for the Participant Culture and the Stimulus Ethnicity
			Participant_Culture * Stimulus_Ethnicity * Stimulus_Emotion
			Estimatesa
			Participant_Culture			Mean	Std. Error	df	95% Confidence Interval
									Lower Bound	Upper Bound
			Australian participants	Caucasian Stimuli	Happiness	6.86385	0.189482	317.068	6.49104	7.23665
					Sadness	6.08676	0.189378	316.389	5.71416	6.45936
					Anger	6.29834	0.189055	314.291	5.92637	6.67032
					Fear	6.01705	0.186248	296.481	5.65052	6.38359
					Surprise	5.78884	0.187167	302.229	5.42052	6.15715
					Neutral	5.34916	0.188123	308.295	4.979	5.71933
				Asian Stimuli	Happiness	7.0881	0.189275	315.722	6.7157	7.4605
					Sadness	6.09042	0.187172	302.267	5.7221	6.45875
					Anger	6.49395	0.189254	315.586	6.12159	6.86631
					Fear	5.7835	0.186698	299.285	5.41609	6.15091
					Surprise	5.61364	0.187591	304.912	5.2445	5.98277
					Neutral	4.99563	0.18743	303.891	4.62681	5.36446
			Chinese participants	Caucasian Stimuli	Happiness	6.2589	0.179955	319.805	5.90485	6.61294
					Sadness	6.44433	0.178058	306.869	6.09396	6.7947
					Anger	6.71917	0.17976	318.456	6.3655	7.07284
					Fear	6.27729	0.176501	296.529	5.92994	6.62465
					Surprise	6.03129	0.176685	297.739	5.68358	6.379
					Neutral	4.95213	0.178423	309.327	4.60106	5.30321
				Asian Stimuli	Happiness	6.25234	0.17964	317.634	5.8989	6.60577
					Sadness	5.99943	0.178824	312.048	5.64758	6.35129
					Anger	7.00502	0.179845	319.041	6.65119	7.35885
					Fear	6.60659	0.17733	302.003	6.25763	6.95555
					Surprise	5.83711	0.178084	307.04	5.48669	6.18753
					Neutral	4.28584	0.177894	305.765	3.93579	4.63589
			a. Dependent Variable: affemp_RESP_NimStim_AU09F_HA_O_Task1.
			Pairwise Comparisonsa
			Participant_Culture				Mean Difference (I-J)	Std. Error	df	Sig.c	95% Confidence Interval for Differencec
											Lower Bound	Upper Bound
			Australian participants	Caucasian Stimuli	Happiness	Sadness	.777*	0.163299	5873.99	2.99325e-05	0.297573	1.2566
						Anger	.566*	0.163316	5874	0.00808125	0.0859405	1.04506
						Fear	.847*	0.166245	5875.62	5.43349e-06	0.358629	1.33495
						Surprise	1.075*	0.164095	5874.44	9.2927e-10	0.593162	1.55686
						Neutral	1.515*	0.163509	5874.11	4.07314e-19	1.03455	1.99481
					Sadness	Happiness	-.777*	0.163299	5873.99	2.99325e-05	-1.2566	-0.297573
						Anger	-0.211584	0.163308	5873.99	1	-0.691124	0.267955
						Fear	0.0697063	0.16614	5875.56	1	-0.418147	0.557559
						Surprise	0.297924	0.16404	5874.41	1	-0.183763	0.779612
						Neutral	.738*	0.163481	5874.09	9.8291e-05	0.257551	1.21764
					Anger	Happiness	-.566*	0.163316	5874	0.00808125	-1.04506	-0.0859405
						Sadness	0.211584	0.163308	5873.99	1	-0.267955	0.691124
						Fear	0.281291	0.165814	5875.39	1	-0.205606	0.768188
						Surprise	.510*	0.163877	5874.32	0.0282841	0.0283001	0.990718
						Neutral	.949*	0.163405	5874.05	9.93563e-08	0.469358	1.42901
					Fear	Happiness	-.847*	0.166245	5875.62	5.43349e-06	-1.33495	-0.358629
						Sadness	-0.0697063	0.16614	5875.56	1	-0.557559	0.418147
						Anger	-0.281291	0.165814	5875.39	1	-0.768188	0.205606
						Surprise	0.228218	0.163987	5874.38	1	-0.253314	0.70975
						Neutral	.668*	0.164891	5874.88	0.000776508	0.183705	1.15208
					Surprise	Happiness	-1.075*	0.164095	5874.44	9.2927e-10	-1.55686	-0.593162
						Sadness	-0.297924	0.16404	5874.41	1	-0.779612	0.183763
						Anger	-.510*	0.163877	5874.32	0.0282841	-0.990718	-0.0283001
						Fear	-0.228218	0.163987	5874.38	1	-0.70975	0.253314
						Neutral	0.439673	0.163487	5874.09	0.107691	-0.0403902	0.919736
					Neutral	Happiness	-1.515*	0.163509	5874.11	4.07314e-19	-1.99481	-1.03455
						Sadness	-.738*	0.163481	5874.09	9.8291e-05	-1.21764	-0.257551
						Anger	-.949*	0.163405	5874.05	9.93563e-08	-1.42901	-0.469358
						Fear	-.668*	0.164891	5874.88	0.000776508	-1.15208	-0.183705
						Surprise	-0.439673	0.163487	5874.09	0.107691	-0.919736	0.0403902
				Asian Stimuli	Happiness	Sadness	.998*	0.163982	5874.37	1.86853e-08	0.516158	1.47919
						Anger	.594*	0.163298	5873.99	0.00415014	0.114638	1.07366
						Fear	1.305*	0.16457	5874.7	3.98984e-14	0.821354	1.78784
						Surprise	1.474*	0.163682	5874.21	4.18005e-18	0.993825	1.9551
						Neutral	2.092*	0.163781	5874.26	1.03385e-35	1.61154	2.57339
					Sadness	Happiness	-.998*	0.163982	5874.37	1.86853e-08	-1.47919	-0.516158
						Anger	-0.403527	0.163971	5874.37	0.208273	-0.885012	0.0779574
						Fear	0.306922	0.16339	5874.04	0.905499	-0.172855	0.7867
						Surprise	0.476786	0.163342	5874.01	0.0528818	-0.00285037	0.956422
						Neutral	1.095*	0.163316	5874	3.33695e-10	0.615229	1.57435
					Anger	Happiness	-.594*	0.163298	5873.99	0.00415014	-1.07366	-0.114638
						Sadness	0.403527	0.163971	5874.37	0.208273	-0.0779574	0.885012
						Fear	.710*	0.164555	5874.7	0.000240717	0.22725	1.19365
						Surprise	.880*	0.163674	5874.2	1.17042e-06	0.399701	1.36092
						Neutral	1.498*	0.163772	5874.26	1.16856e-18	1.01742	1.97922
					Fear	Happiness	-1.305*	0.16457	5874.7	3.98984e-14	-1.78784	-0.821354
						Sadness	-0.306922	0.16339	5874.04	0.905499	-0.7867	0.172855
						Anger	-.710*	0.164555	5874.7	0.000240717	-1.19365	-0.22725
						Surprise	0.169864	0.163558	5874.14	1	-0.310409	0.650137
						Neutral	.788*	0.163487	5874.09	2.21694e-05	0.307805	1.26793
					Surprise	Happiness	-1.474*	0.163682	5874.21	4.18005e-18	-1.9551	-0.993825
						Sadness	-0.476786	0.163342	5874.01	0.0528818	-0.956422	0.00285037
						Anger	-.880*	0.163674	5874.2	1.17042e-06	-1.36092	-0.399701
						Fear	-0.169864	0.163558	5874.14	1	-0.650137	0.310409
						Neutral	.618*	0.163304	5873.99	0.00233442	0.138478	1.09753
					Neutral	Happiness	-2.092*	0.163781	5874.26	1.03385e-35	-2.57339	-1.61154
						Sadness	-1.095*	0.163316	5874	3.33695e-10	-1.57435	-0.615229
						Anger	-1.498*	0.163772	5874.26	1.16856e-18	-1.97922	-1.01742
						Fear	-.788*	0.163487	5874.09	2.21694e-05	-1.26793	-0.307805
						Surprise	-.618*	0.163304	5873.99	0.00233442	-1.09753	-0.138478
			Chinese participants	Caucasian Stimuli	Happiness	Sadness	-0.185433	0.155171	5874.24	1	-0.641078	0.270211
						Anger	-.460*	0.154749	5873.99	0.0442243	-0.91468	-0.00586865
						Fear	-0.0183984	0.159673	5876.8	1	-0.487261	0.450465
						Surprise	0.227603	0.156965	5875.29	1	-0.233309	0.688516
						Neutral	1.307*	0.155001	5874.14	6.41947e-16	0.851617	1.76191
					Sadness	Happiness	0.185433	0.155171	5874.24	1	-0.270211	0.641078
						Anger	-0.274841	0.1551	5874.2	1	-0.730275	0.180594
						Fear	0.167035	0.157237	5875.45	1	-0.294676	0.628746
						Surprise	0.413037	0.155454	5874.41	0.11859	-0.0434388	0.869512
						Neutral	1.492*	0.154767	5874	1.16125e-20	1.03774	1.94666
					Anger	Happiness	.460*	0.154749	5873.99	0.0442243	0.00586865	0.91468
						Sadness	0.274841	0.1551	5874.2	1	-0.180594	0.730275
						Fear	0.441876	0.159427	5876.67	0.0839226	-0.0262656	0.910017
						Surprise	.688*	0.156799	5875.2	0.000175405	0.227452	1.1483
						Neutral	1.767*	0.154947	5874.11	1.22858e-28	1.31205	2.22202
					Fear	Happiness	0.0183984	0.159673	5876.8	1	-0.450465	0.487261
						Sadness	-0.167035	0.157237	5875.45	1	-0.628746	0.294676
						Anger	-0.441876	0.159427	5876.67	0.0839226	-0.910017	0.0262656
						Surprise	0.246002	0.155296	5874.32	1	-0.210009	0.702012
						Neutral	1.325*	0.157716	5875.72	8.16062e-16	0.862044	1.78828
					Surprise	Happiness	-0.227603	0.156965	5875.29	1	-0.688516	0.233309
						Sadness	-0.413037	0.155454	5874.41	0.11859	-0.869512	0.0434388
						Anger	-.688*	0.156799	5875.2	0.000175405	-1.1483	-0.227452
						Fear	-0.246002	0.155296	5874.32	1	-0.702012	0.210009
						Neutral	1.079*	0.155722	5874.57	6.98599e-11	0.621898	1.53642
					Neutral	Happiness	-1.307*	0.155001	5874.14	6.41947e-16	-1.76191	-0.851617
						Sadness	-1.492*	0.154767	5874	1.16125e-20	-1.94666	-1.03774
						Anger	-1.767*	0.154947	5874.11	1.22858e-28	-2.22202	-1.31205
						Fear	-1.325*	0.157716	5875.72	8.16062e-16	-1.78828	-0.862044
						Surprise	-1.079*	0.155722	5874.57	6.98599e-11	-1.53642	-0.621898
				Asian Stimuli	Happiness	Sadness	0.252905	0.154816	5874.03	1	-0.201697	0.707508
						Anger	-.753*	0.15475	5873.99	1.7715e-05	-1.20709	-0.298278
						Fear	-0.354255	0.155579	5874.48	0.342329	-0.811098	0.102589
						Surprise	0.415225	0.155046	5874.17	0.111381	-0.0400535	0.870504
						Neutral	1.966*	0.155143	5874.23	3.62206e-35	1.51094	2.42206
					Sadness	Happiness	-0.252905	0.154816	5874.03	1	-0.707508	0.201697
						Anger	-1.006*	0.154852	5874.05	1.35784e-09	-1.4603	-0.550882
						Fear	-.607*	0.155166	5874.24	0.00138302	-1.06279	-0.151529
						Surprise	0.16232	0.154826	5874.04	1	-0.292312	0.616951
						Neutral	1.714*	0.15488	5874.07	5.32889e-27	1.2588	2.16838
					Anger	Happiness	.753*	0.15475	5873.99	1.7715e-05	0.298278	1.20709
						Sadness	1.006*	0.154852	5874.05	1.35784e-09	0.550882	1.4603
						Fear	0.398431	0.155694	5874.55	0.157805	-0.0587494	0.85561
						Surprise	1.168*	0.155117	5874.21	8.81261e-13	0.712425	1.6234
						Neutral	2.719*	0.155224	5874.27	7.7552e-66	2.26338	3.17498
					Fear	Happiness	0.354255	0.155579	5874.48	0.342329	-0.102589	0.811098
						Sadness	.607*	0.155166	5874.24	0.00138302	0.151529	1.06279
						Anger	-0.398431	0.155694	5874.55	0.157805	-0.85561	0.0587494
						Surprise	.769*	0.15488	5874.07	1.04211e-05	0.314691	1.22427
						Neutral	2.321*	0.154826	5874.04	1.06945e-48	1.86612	2.77538
					Surprise	Happiness	-0.415225	0.155046	5874.17	0.111381	-0.870504	0.0400535
						Sadness	-0.16232	0.154826	5874.04	1	-0.616951	0.292312
						Anger	-1.168*	0.155117	5874.21	8.81261e-13	-1.6234	-0.712425
						Fear	-.769*	0.15488	5874.07	1.04211e-05	-1.22427	-0.314691
						Neutral	1.551*	0.154753	5873.99	2.76019e-22	1.09686	2.00569
					Neutral	Happiness	-1.966*	0.155143	5874.23	3.62206e-35	-2.42206	-1.51094
						Sadness	-1.714*	0.15488	5874.07	5.32889e-27	-2.16838	-1.2588
						Anger	-2.719*	0.155224	5874.27	7.7552e-66	-3.17498	-2.26338
						Fear	-2.321*	0.154826	5874.04	1.06945e-48	-2.77538	-1.86612
						Surprise	-1.551*	0.154753	5873.99	2.76019e-22	-2.00569	-1.09686
			Based on estimated marginal means
			*. The mean difference is significant at the .05 level.
			a. Dependent Variable: affemp_RESP_NimStim_AU09F_HA_O_Task1.
			c. Adjustment for multiple comparisons: Bonferroni.
			Univariate Testsa
			Participant_Culture		Numerator df	Denominator df	F	Sig.
			Australian participants	Caucasian Stimuli	5	5874.47	19.1207	6.39696e-19
				Asian Stimuli	5	5874.22	39.1395	1.10954e-39
			Chinese participants	Caucasian Stimuli	5	5874.83	31.3965	1.17254e-31
				Asian Stimuli	5	5874.16	73.4155	8.2755e-75
			Each F tests the simple effects of Stimulus_Emotion within each level combination of the other effects shown. These tests are based on the linearly independent pairwise comparisons among the estimated marginal means.a
			a. Dependent Variable: affemp_RESP_NimStim_AU09F_HA_O_Task1.

## Sheet: Tab 4
Two-way interaction	Content in this Tab	See the Main text for the other effects
Participant Culture X Stimulus Emotion	The pairwise comparisons for the Stimulus Emotion	The pairwise comparisons for the Participant Culture
			Participant_Culture * Stimulus_Emotion
			Estimatesa
			Participant_Culture		Mean	Std. Error	df	95% Confidence Interval
								Lower Bound	Upper Bound
			Australian participants	Happiness	6.8378	0.228308	188.97	6.38744	7.28816
				Sadness	5.8144	0.226791	184.075	5.36696	6.26185
				Anger	6.02919	0.228038	188.092	5.57935	6.47903
				Fear	5.65645	0.224735	177.583	5.21295	6.09995
				Surprise	5.46983	0.225889	181.206	5.02412	5.91554
				Neutral	5.12494	0.226356	182.687	4.67833	5.57155
			Chinese participants	Happiness	6.64146	0.216756	190.367	6.21391	7.06901
				Sadness	6.38703	0.215102	184.713	5.96266	6.81141
				Anger	6.98775	0.216763	190.392	6.56018	7.41531
				Fear	6.53454	0.212889	177.332	6.11442	6.95466
				Surprise	6.05188	0.213662	179.886	5.63028	6.47349
				Neutral	5.13507	0.214771	183.596	4.71133	5.55881
			a. Dependent Variable: affemp_RESP_NimStim_AU09F_HA_O_Task1.
			Pairwise Comparisonsa
			Participant_Culture			Mean Difference (I-J)	Std. Error	df	Sig.c	95% Confidence Interval for Differencec
										Lower Bound	Upper Bound
			Australian participants	Happiness	Sadness	1.023*	0.139376	2874.08	4.06703e-12	0.613961	1.43284
					Anger	.809*	0.13907	2874	1.01329e-07	0.400068	1.21715
					Fear	1.181*	0.142491	2874.83	2.56039e-15	0.762762	1.59994
					Surprise	1.368*	0.140034	2874.24	5.06985e-21	0.956599	1.77934
					Neutral	1.713*	0.139629	2874.14	1.40207e-32	1.30268	2.12304
				Sadness	Happiness	-1.023*	0.139376	2874.08	4.06703e-12	-1.43284	-0.613961
					Anger	-0.214792	0.139283	2874.05	1	-0.623957	0.194373
					Fear	0.157952	0.140748	2874.42	1	-0.255517	0.571422
					Surprise	0.344572	0.139244	2874.04	0.200945	-0.0644795	0.753623
					Neutral	.689*	0.139099	2874.01	1.13838e-05	0.280836	1.09809
				Anger	Happiness	-.809*	0.13907	2874	1.01329e-07	-1.21715	-0.400068
					Sadness	0.214792	0.139283	2874.05	1	-0.194373	0.623957
					Fear	0.372744	0.14217	2874.76	0.131881	-0.0449012	0.79039
					Surprise	.559*	0.139865	2874.2	0.000976874	0.14849	0.970238
					Neutral	.904*	0.139501	2874.11	1.59156e-09	0.494447	1.31406
				Fear	Happiness	-1.181*	0.142491	2874.83	2.56039e-15	-1.59994	-0.762762
					Sadness	-0.157952	0.140748	2874.42	1	-0.571422	0.255517
					Anger	-0.372744	0.14217	2874.76	0.131881	-0.79039	0.0449012
					Surprise	0.18662	0.139826	2874.19	1	-0.224141	0.59738
					Neutral	.532*	0.140287	2874.3	0.00231798	0.119393	0.943625
				Surprise	Happiness	-1.368*	0.140034	2874.24	5.06985e-21	-1.77934	-0.956599
					Sadness	-0.344572	0.139244	2874.04	0.200945	-0.753623	0.0644795
					Anger	-.559*	0.139865	2874.2	0.000976874	-0.970238	-0.14849
					Fear	-0.18662	0.139826	2874.19	1	-0.59738	0.224141
					Neutral	0.344889	0.139117	2874.01	0.198404	-0.0637873	0.753566
				Neutral	Happiness	-1.713*	0.139629	2874.14	1.40207e-32	-2.12304	-1.30268
					Sadness	-.689*	0.139099	2874.01	1.13838e-05	-1.09809	-0.280836
					Anger	-.904*	0.139501	2874.11	1.59156e-09	-1.31406	-0.494447
					Fear	-.532*	0.140287	2874.3	0.00231798	-0.943625	-0.119393
					Surprise	-0.344889	0.139117	2874.01	0.198404	-0.753566	0.0637873
			Chinese participants	Happiness	Sadness	0.254428	0.132137	2874.09	0.814016	-0.133746	0.642601
					Anger	-0.346287	0.131779	2874	0.129598	-0.733407	0.0408337
					Fear	0.106922	0.135946	2875.06	1	-0.29244	0.506283
					Surprise	.590*	0.133547	2874.46	0.000157273	0.197263	0.981892
					Neutral	1.506*	0.132328	2874.14	3.19096e-28	1.11765	1.89512
				Sadness	Happiness	-0.254428	0.132137	2874.09	0.814016	-0.642601	0.133746
					Anger	-.601*	0.13214	2874.09	8.53835e-05	-0.988896	-0.212532
					Fear	-0.147506	0.133888	2874.55	1	-0.540823	0.245811
					Surprise	0.33515	0.132318	2874.14	0.170469	-0.0535544	0.723853
					Neutral	1.252*	0.131799	2874	6.45912e-20	0.86478	1.63914
				Anger	Happiness	0.346287	0.131779	2874	0.129598	-0.0408337	0.733407
					Sadness	.601*	0.13214	2874.09	8.53835e-05	0.212532	0.988896
					Fear	.453*	0.135955	2875.06	0.0130262	0.0538197	0.852597
					Surprise	.936*	0.133553	2874.46	4.51742e-11	0.543531	1.3282
					Neutral	1.853*	0.132331	2874.15	5.88985e-42	1.46393	2.24142
				Fear	Happiness	-0.106922	0.135946	2875.06	1	-0.506283	0.29244
					Sadness	0.147506	0.133888	2874.55	1	-0.245811	0.540823
					Anger	-.453*	0.135955	2875.06	0.0130262	-0.852597	-0.0538197
					Surprise	.483*	0.132301	2874.14	0.00403213	0.0940015	0.871309
					Neutral	1.399*	0.133498	2874.45	4.39856e-24	1.0073	1.79164
				Surprise	Happiness	-.590*	0.133547	2874.46	0.000157273	-0.981892	-0.197263
					Sadness	-0.33515	0.132318	2874.14	0.170469	-0.723853	0.0535544
					Anger	-.936*	0.133553	2874.46	4.51742e-11	-1.3282	-0.543531
					Fear	-.483*	0.132301	2874.14	0.00403213	-0.871309	-0.0940015
					Neutral	.917*	0.132129	2874.09	7.30243e-11	0.528662	1.30496
				Neutral	Happiness	-1.506*	0.132328	2874.14	3.19096e-28	-1.89512	-1.11765
					Sadness	-1.252*	0.131799	2874	6.45912e-20	-1.63914	-0.86478
					Anger	-1.853*	0.132331	2874.15	5.88985e-42	-2.24142	-1.46393
					Fear	-1.399*	0.133498	2874.45	4.39856e-24	-1.79164	-1.0073
					Surprise	-.917*	0.132129	2874.09	7.30243e-11	-1.30496	-0.528662
			Based on estimated marginal means
			*. The mean difference is significant at the .05 level.
			a. Dependent Variable: affemp_RESP_NimStim_AU09F_HA_O_Task1.
			c. Adjustment for multiple comparisons: Bonferroni.
			Univariate Testsa
			Participant_Culture	Numerator df	Denominator df	F	Sig.
			Australian participants	5	2874.22	34.6546	1.6505e-34
			Chinese participants	5	2874.31	47.4441	2.79005e-47
			Each F tests the simple effects of Stimulus_Emotion within each level combination of the other effects shown. These tests are based on the linearly independent pairwise comparisons among the estimated marginal means.
			a. Dependent Variable: affemp_RESP_NimStim_AU09F_HA_O_Task1.

## Sheet: Tab 5
Two-way interaction	Content in this Tab	See the Main text for the other effects
Participant Sex X Stimulus Emotion	The pairwise comparisons for the Stimulus Emotion	The pairwise comparisons for the Participant Sex
			Participant_Sex * Stimulus_Emotion
			Estimatesa
			Participant_Sex		Mean	Std. Error	df	95% Confidence Interval
								Lower Bound	Upper Bound
			male participants	Happiness	6.74405	0.228308	188.97	6.29369	7.19441
				Sadness	6.20294	0.226648	183.616	5.75577	6.65011
				Anger	6.68874	0.228098	188.288	6.23879	7.1387
				Fear	6.08709	0.224624	177.236	5.64381	6.53037
				Surprise	5.85325	0.225851	181.086	5.40761	6.29889
				Neutral	4.91097	0.226582	183.405	4.46392	5.35801
			female participants	Happiness	6.73521	0.216756	190.367	6.30766	7.16276
				Sadness	5.99849	0.215257	185.235	5.57382	6.42316
				Anger	6.3282	0.216698	190.166	5.90076	6.75564
				Fear	6.1039	0.213012	177.735	5.68354	6.52426
				Surprise	5.66846	0.213694	179.993	5.24679	6.09013
				Neutral	5.34905	0.214543	182.828	4.92575	5.77234
			a. Dependent Variable: affemp_RESP_NimStim_AU09F_HA_O_Task1.
			Pairwise Comparisonsa
			Participant_Sex			Mean Difference (I-J)	Std. Error	df	Sig.c	95% Confidence Interval for Differencec
										Lower Bound	Upper Bound
			male participants	Happiness	Sadness	.541*	0.139448	2874.1	0.00159973	0.131457	0.95076
					Anger	0.0553083	0.139067	2874	1	-0.353222	0.463838
					Fear	.657*	0.143113	2874.98	6.91666e-05	0.236546	1.07738
					Surprise	.891*	0.140075	2874.25	3.52074e-09	0.47931	1.30229
					Neutral	1.833*	0.139485	2874.11	3.55148e-37	1.42332	2.24284
				Sadness	Happiness	-.541*	0.139448	2874.1	0.00159973	-0.95076	-0.131457
					Anger	-.486*	0.139366	2874.08	0.00747083	-0.895211	-0.0763899
					Fear	0.115853	0.141022	2874.48	1	-0.298421	0.530128
					Surprise	0.349692	0.139211	2874.04	0.180908	-0.0592609	0.758646
					Neutral	1.292*	0.139063	2874	4.40863e-19	0.883457	1.70049
				Anger	Happiness	-0.0553083	0.139067	2874	1	-0.463838	0.353222
					Sadness	.486*	0.139366	2874.08	0.00747083	0.0763899	0.895211
					Fear	.602*	0.142841	2874.91	0.00039128	0.182035	1.02127
					Surprise	.835*	0.139939	2874.22	3.98585e-08	0.424399	1.24659
					Neutral	1.778*	0.139399	2874.08	4.24134e-35	1.36827	2.18728
				Fear	Happiness	-.657*	0.143113	2874.98	6.91666e-05	-1.07738	-0.236546
					Sadness	-0.115853	0.141022	2874.48	1	-0.530128	0.298421
					Anger	-.602*	0.142841	2874.91	0.00039128	-1.02127	-0.182035
					Surprise	0.233839	0.140096	2874.26	1	-0.177715	0.645394
					Neutral	1.176*	0.140943	2874.46	1.64133e-15	0.762081	1.59016
				Surprise	Happiness	-.891*	0.140075	2874.25	3.52074e-09	-1.30229	-0.47931
					Sadness	-0.349692	0.139211	2874.04	0.180908	-0.758646	0.0592609
					Anger	-.835*	0.139939	2874.22	3.98585e-08	-1.24659	-0.424399
					Fear	-0.233839	0.140096	2874.26	1	-0.645394	0.177715
					Neutral	.942*	0.139189	2874.03	2.33599e-10	0.533393	1.35117
				Neutral	Happiness	-1.833*	0.139485	2874.11	3.55148e-37	-2.24284	-1.42332
					Sadness	-1.292*	0.139063	2874	4.40863e-19	-1.70049	-0.883457
					Anger	-1.778*	0.139399	2874.08	4.24134e-35	-2.18728	-1.36827
					Fear	-1.176*	0.140943	2874.46	1.64133e-15	-1.59016	-0.762081
					Surprise	-.942*	0.139189	2874.03	2.33599e-10	-1.35117	-0.533393
			female participants	Happiness	Sadness	.737*	0.132066	2874.08	3.97924e-07	0.348755	1.12468
					Anger	.407*	0.131779	2874	0.0304538	0.0198909	0.794134
					Fear	.631*	0.135299	2874.9	4.81678e-05	0.233848	1.02877
					Surprise	1.067*	0.133492	2874.45	2.87629e-14	0.674594	1.4589
					Neutral	1.386*	0.132495	2874.19	5.44879e-24	0.996941	1.77539
				Sadness	Happiness	-.737*	0.132066	2874.08	3.97924e-07	-1.12468	-0.348755
					Anger	-0.329706	0.132046	2874.07	0.188758	-0.717612	0.0581996
					Fear	-0.105407	0.133596	2874.47	1	-0.497867	0.287053
					Surprise	0.330029	0.132381	2874.16	0.190831	-0.0588615	0.718919
					Neutral	.649*	0.131876	2874.02	1.3391e-05	0.262041	1.03685
				Anger	Happiness	-.407*	0.131779	2874	0.0304538	-0.794134	-0.0198909
					Sadness	0.329706	0.132046	2874.07	0.188758	-0.0581996	0.717612
					Fear	0.224299	0.135231	2874.88	1	-0.172963	0.621561
					Surprise	.660*	0.133443	2874.43	1.21442e-05	0.267724	1.05175
					Neutral	.979*	0.132463	2874.18	2.83288e-12	0.59002	1.36828
				Fear	Happiness	-.631*	0.135299	2874.9	4.81678e-05	-1.02877	-0.233848
					Sadness	0.105407	0.133596	2874.47	1	-0.287053	0.497867
					Anger	-0.224299	0.135231	2874.88	1	-0.621561	0.172963
					Surprise	.435*	0.13211	2874.09	0.0148888	0.0473427	0.823529
					Neutral	.755*	0.132859	2874.28	2.20206e-07	0.364559	1.14515
				Surprise	Happiness	-1.067*	0.133492	2874.45	2.87629e-14	-1.4589	-0.674594
					Sadness	-0.330029	0.132381	2874.16	0.190831	-0.718919	0.0588615
					Anger	-.660*	0.133443	2874.43	1.21442e-05	-1.05175	-0.267724
					Fear	-.435*	0.13211	2874.09	0.0148888	-0.823529	-0.0473427
					Neutral	0.319417	0.131995	2874.06	0.233789	-0.06834	0.707174
				Neutral	Happiness	-1.386*	0.132495	2874.19	5.44879e-24	-1.77539	-0.996941
					Sadness	-.649*	0.131876	2874.02	1.3391e-05	-1.03685	-0.262041
					Anger	-.979*	0.132463	2874.18	2.83288e-12	-1.36828	-0.59002
					Fear	-.755*	0.132859	2874.28	2.20206e-07	-1.14515	-0.364559
					Surprise	-0.319417	0.131995	2874.06	0.233789	-0.707174	0.06834
			Based on estimated marginal means
			*. The mean difference is significant at the .05 level.
			a. Dependent Variable: affemp_RESP_NimStim_AU09F_HA_O_Task1.
			c. Adjustment for multiple comparisons: Bonferroni.
			Univariate Testsa
			Participant_Sex	Numerator df	Denominator df	F	Sig.
			male participants	5	2874.26	46.022	7.16986e-46
			female participants	5	2874.27	26.7907	1.46435e-26
			Each F tests the simple effects of Stimulus_Emotion within each level combination of the other effects shown. These tests are based on the linearly independent pairwise comparisons among the estimated marginal means.
			a. Dependent Variable: affemp_RESP_NimStim_AU09F_HA_O_Task1.

## Sheet: Tab 6
Two-way interaction	Content in this Tab	See the Main text for the other effects
Stimulus Ethnicity X Stimulus Emotion	The pairwise comparisons for the whole interaction	/
			Stimulus_Ethnicity * Stimulus_Emotion
			Estimatesa
			Stimulus_Ethnicity		Mean	Std. Error	df	95% Confidence Interval
								Lower Bound	Upper Bound
			Caucasian Stimuli	Happiness	6.70904	0.174067	281.021	6.3664	7.05168
				Sadness	6.23137	0.172443	271.043	5.89187	6.57086
				Anger	6.41087	0.17358	278.003	6.06917	6.75257
				Fear	6.06185	0.168821	249.669	5.72936	6.39435
				Surprise	5.85452	0.169659	254.507	5.5204	6.18863
				Neutral	5.40052	0.171837	267.388	5.06219	5.73884
			Asian Stimuli	Happiness	6.77022	0.173667	278.543	6.42836	7.11209
				Sadness	5.97007	0.17128	264.053	5.63282	6.30731
				Anger	6.60607	0.173803	279.384	6.26394	6.9482
				Fear	6.12914	0.169859	255.674	5.79463	6.46364
				Surprise	5.6672	0.171157	263.32	5.33019	6.00421
				Neutral	4.8595	0.170886	261.707	4.52301	5.19598
			a. Dependent Variable: affemp_RESP_NimStim_AU09F_HA_O_Task1.
			Pairwise Comparisonsa
			Stimulus_Ethnicity			Mean Difference (I-J)	Std. Error	df	Sig.c	95% Confidence Interval for Differencec
										Lower Bound	Upper Bound
			Caucasian Stimuli	Happiness	Sadness	.478*	0.135663	2874.05	0.0065496	0.0791358	0.876201
					Anger	0.298165	0.135485	2874	0.41752	-0.0998427	0.696172
					Fear	.647*	0.141975	2875.57	8.05281e-05	0.230111	1.06426
					Surprise	.855*	0.137862	2874.6	9.78234e-09	0.44953	1.25951
					Neutral	1.309*	0.135865	2874.1	1.87438e-20	0.909396	1.70764
				Sadness	Happiness	-.478*	0.135663	2874.05	0.0065496	-0.876201	-0.0791358
					Anger	-0.179504	0.135569	2874.02	1	-0.57776	0.218752
					Fear	0.169516	0.139974	2875.11	1	-0.241681	0.580712
					Surprise	0.376853	0.136702	2874.31	0.0881219	-0.0247304	0.778435
					Neutral	.831*	0.135505	2874.01	1.48426e-08	0.432785	1.22892
				Anger	Happiness	-0.298165	0.135485	2874	0.41752	-0.696172	0.0998427
					Sadness	0.179504	0.135569	2874.02	1	-0.218752	0.57776
					Fear	0.34902	0.141376	2875.43	0.204253	-0.066294	0.764333
					Surprise	.556*	0.137497	2874.51	0.00080102	0.152437	0.960275
					Neutral	1.010*	0.135724	2874.06	1.9227e-12	0.611645	1.40907
				Fear	Happiness	-.647*	0.141975	2875.57	8.05281e-05	-1.06426	-0.230111
					Sadness	-0.169516	0.139974	2875.11	1	-0.580712	0.241681
					Anger	-0.34902	0.141376	2875.43	0.204253	-0.764333	0.066294
					Surprise	0.207337	0.136521	2874.27	1	-0.193714	0.608387
					Neutral	.661*	0.139227	2874.93	3.19983e-05	0.252336	1.07034
				Surprise	Happiness	-.855*	0.137862	2874.6	9.78234e-09	-1.25951	-0.44953
					Sadness	-0.376853	0.136702	2874.31	0.0881219	-0.778435	0.0247304
					Anger	-.556*	0.137497	2874.51	0.00080102	-0.960275	-0.152437
					Fear	-0.207337	0.136521	2874.27	1	-0.608387	0.193714
					Neutral	.454*	0.136321	2874.22	0.0131741	0.0535345	0.854463
				Neutral	Happiness	-1.309*	0.135865	2874.1	1.87438e-20	-1.70764	-0.909396
					Sadness	-.831*	0.135505	2874.01	1.48426e-08	-1.22892	-0.432785
					Anger	-1.010*	0.135724	2874.06	1.9227e-12	-1.40907	-0.611645
					Fear	-.661*	0.139227	2874.93	3.19983e-05	-1.07034	-0.252336
					Surprise	-.454*	0.136321	2874.22	0.0131741	-0.854463	-0.0535345
			Asian Stimuli	Happiness	Sadness	.800*	0.135984	2874.13	6.69257e-08	0.400685	1.19963
					Anger	0.164156	0.13547	2874	1	-0.233809	0.562121
					Fear	.641*	0.137242	2874.45	4.69748e-05	0.237919	1.04426
					Surprise	1.103*	0.13605	2874.15	1.13489e-14	0.703359	1.5027
					Neutral	1.911*	0.136217	2874.19	4.13718e-42	1.51057	2.31089
				Sadness	Happiness	-.800*	0.135984	2874.13	6.69257e-08	-1.19963	-0.400685
					Anger	-.636*	0.136035	2874.14	4.60627e-05	-1.03563	-0.236378
					Fear	-0.15907	0.13585	2874.1	1	-0.558151	0.240012
					Surprise	0.302869	0.135471	2874	0.38175	-0.0950991	0.700836
					Neutral	1.111*	0.135491	2874	5.52178e-15	0.712544	1.5086
				Anger	Happiness	-0.164156	0.13547	2874	1	-0.562121	0.233809
					Sadness	.636*	0.136035	2874.14	4.60627e-05	0.236378	1.03563
					Fear	.477*	0.137336	2874.47	0.00784116	0.0734886	0.880378
					Surprise	.939*	0.136104	2874.16	9.67924e-11	0.539044	1.3387
					Neutral	1.747*	0.136279	2874.21	1.96923e-35	1.34623	2.14691
				Fear	Happiness	-.641*	0.137242	2874.45	4.69748e-05	-1.04426	-0.237919
					Sadness	0.15907	0.13585	2874.1	1	-0.240012	0.558151
					Anger	-.477*	0.137336	2874.47	0.00784116	-0.880378	-0.0734886
					Surprise	.462*	0.135797	2874.08	0.0101831	0.0630134	0.860863
					Neutral	1.270*	0.13569	2874.06	2.40228e-19	0.87103	1.66825
				Surprise	Happiness	-1.103*	0.13605	2874.15	1.13489e-14	-1.5027	-0.703359
					Sadness	-0.302869	0.135471	2874	0.38175	-0.700836	0.0950991
					Anger	-.939*	0.136104	2874.16	9.67924e-11	-1.3387	-0.539044
					Fear	-.462*	0.135797	2874.08	0.0101831	-0.860863	-0.0630134
					Neutral	.808*	0.13548	2874	4.19892e-08	0.409708	1.20569
				Neutral	Happiness	-1.911*	0.136217	2874.19	4.13718e-42	-2.31089	-1.51057
					Sadness	-1.111*	0.135491	2874	5.52178e-15	-1.5086	-0.712544
					Anger	-1.747*	0.136279	2874.21	1.96923e-35	-2.14691	-1.34623
					Fear	-1.270*	0.13569	2874.06	2.40228e-19	-1.66825	-0.87103
					Surprise	-.808*	0.13548	2874	4.19892e-08	-1.20569	-0.409708
			Based on estimated marginal means
			*. The mean difference is significant at the .05 level.
			a. Dependent Variable: affemp_RESP_NimStim_AU09F_HA_O_Task1.
			c. Adjustment for multiple comparisons: Bonferroni.
			Univariate Testsa
			Stimulus_Ethnicity	Numerator df	Denominator df	F	Sig.
			Caucasian Stimuli	5	2874.45	22.1211	8.14718e-22
			Asian Stimuli	5	2874.14	51.3192	4.14931e-51
			Each F tests the simple effects of Stimulus_Emotion within each level combination of the other effects shown. These tests are based on the linearly independent pairwise comparisons among the estimated marginal means.
			a. Dependent Variable: affemp_RESP_NimStim_AU09F_HA_O_Task1.
			Stimulus_Emotion * Stimulus_Ethnicity
			Estimatesa
			Stimulus_Emotion		Mean	Std. Error	df	95% Confidence Interval
								Lower Bound	Upper Bound
			Happiness	Caucasian Stimuli	6.70904	0.174067	281.021	6.3664	7.05168
				Asian Stimuli	6.77022	0.173667	278.543	6.42836	7.11209
			Sadness	Caucasian Stimuli	6.23137	0.172443	271.043	5.89187	6.57086
				Asian Stimuli	5.97007	0.17128	264.053	5.63282	6.30731
			Anger	Caucasian Stimuli	6.41087	0.17358	278.003	6.06917	6.75257
				Asian Stimuli	6.60607	0.173803	279.384	6.26394	6.9482
			Fear	Caucasian Stimuli	6.06185	0.168821	249.669	5.72936	6.39435
				Asian Stimuli	6.12914	0.169859	255.674	5.79463	6.46364
			Surprise	Caucasian Stimuli	5.85452	0.169659	254.507	5.5204	6.18863
				Asian Stimuli	5.6672	0.171157	263.32	5.33019	6.00421
			Neutral	Caucasian Stimuli	5.40052	0.171837	267.388	5.06219	5.73884
				Asian Stimuli	4.8595	0.170886	261.707	4.52301	5.19598
			a. Dependent Variable: affemp_RESP_NimStim_AU09F_HA_O_Task1.
			Pairwise Comparisonsa
			Stimulus_Emotion			Mean Difference (I-J)	Std. Error	df	Sig.c	95% Confidence Interval for Differencec
										Lower Bound	Upper Bound
			Happiness	Caucasian Stimuli	Asian Stimuli	-0.0611885	0.135479	2874	0.651559	-0.326835	0.204458
				Asian Stimuli	Caucasian Stimuli	0.0611885	0.135479	2874	0.651559	-0.204458	0.326835
			Sadness	Caucasian Stimuli	Asian Stimuli	0.261302	0.135613	2874.04	0.0540998	-0.00460587	0.52721
				Asian Stimuli	Caucasian Stimuli	-0.261302	0.135613	2874.04	0.0540998	-0.52721	0.00460587
			Anger	Caucasian Stimuli	Asian Stimuli	-0.195197	0.135472	2874	0.149733	-0.46083	0.070436
				Asian Stimuli	Caucasian Stimuli	0.195197	0.135472	2874	0.149733	-0.070436	0.46083
			Fear	Caucasian Stimuli	Asian Stimuli	-0.0672835	0.136771	2874.33	0.622797	-0.335462	0.200895
				Asian Stimuli	Caucasian Stimuli	0.0672835	0.136771	2874.33	0.622797	-0.200895	0.335462
			Surprise	Caucasian Stimuli	Asian Stimuli	0.187318	0.135943	2874.12	0.168337	-0.079238	0.453874
				Asian Stimuli	Caucasian Stimuli	-0.187318	0.135943	2874.12	0.168337	-0.453874	0.079238
			Neutral	Caucasian Stimuli	Asian Stimuli	.541*	0.135584	2874.03	6.76373e-05	0.275169	0.806872
				Asian Stimuli	Caucasian Stimuli	-.541*	0.135584	2874.03	6.76373e-05	-0.806872	-0.275169
			Based on estimated marginal means
			*. The mean difference is significant at the .05 level.
			a. Dependent Variable: affemp_RESP_NimStim_AU09F_HA_O_Task1.
			c. Adjustment for multiple comparisons: Bonferroni.
			Univariate Testsa
			Stimulus_Emotion	Numerator df	Denominator df	F	Sig.
			Happiness	1	2874	0.203982	0.651559
			Sadness	1	2874.04	3.71266	0.0540998
			Anger	1	2874	2.07608	0.149733
			Fear	1	2874.33	0.242009	0.622797
			Surprise	1	2874.12	1.89865	0.168337
			Neutral	1	2874.03	15.9225	6.76373e-05
			Each F tests the simple effects of Stimulus_Ethnicity within each level combination of the other effects shown. These tests are based on the linearly independent pairwise comparisons among the estimated marginal means.
			a. Dependent Variable: affemp_RESP_NimStim_AU09F_HA_O_Task1.

## Sheet: Tab7
Two-way interaction	Content in this Tab	See the Main text for the other effects
Participant Culture X Stimulus Emotion	The pairwise comparisons for the Stimulus Emotion	The pairwise comparisons for the Participant Culture
			Participant_Culture * Stimulus_Emotion
			Estimatesa
			Participant_Culture		Mean	Std. Error	df	95% Confidence Interval
								Lower Bound	Upper Bound
			Australian participants	Happiness	7.11341	0.195966	249.036	6.72745	7.49937
				Sadness	6.36222	0.193924	239.136	5.9802	6.74423
				Anger	6.7624	0.195603	247.255	6.37714	7.14766
				Fear	6.14392	0.191143	226.092	5.76727	6.52057
				Surprise	5.9322	0.192706	233.359	5.55254	6.31187
				Neutral	5.21935	0.193337	236.339	4.83846	5.60023
			Chinese participants	Happiness	5.86905	0.186247	251.869	5.50225	6.23585
				Sadness	6.05617	0.184022	240.423	5.69367	6.41868
				Anger	6.73572	0.186257	251.92	6.3689	7.10254
				Fear	6.34921	0.181029	225.591	5.99248	6.70593
				Surprise	5.81618	0.182077	230.708	5.45743	6.17492
				Neutral	4.10238	0.183576	238.17	3.74075	4.46402
			a. Dependent Variable: affemp_RESP_NimStim_AU09F_HA_O_Task1.
			Pairwise Comparisonsa
			Participant_Culture			Mean Difference (I-J)	Std. Error	df	Sig.c	95% Confidence Interval for Differencec
										Lower Bound	Upper Bound
			Australian participants	Happiness	Sadness	.751*	0.149874	2874.13	8.56133e-06	0.310919	1.19147
					Anger	0.351014	0.149546	2873.99	0.284736	-0.0882995	0.790328
					Fear	.969*	0.153216	2875.48	4.31658e-09	0.519398	1.41959
					Surprise	1.181*	0.15058	2874.42	9.12374e-14	0.738859	1.62356
					Neutral	1.894*	0.150145	2874.24	2.25399e-34	1.45299	2.33514
				Sadness	Happiness	-.751*	0.149874	2874.13	8.56133e-06	-1.19147	-0.310919
					Anger	-0.400182	0.149774	2874.08	0.11377	-0.840167	0.0398019
					Fear	0.218297	0.151346	2874.73	1	-0.226305	0.662899
					Surprise	0.430014	0.149732	2874.07	0.0616534	-0.00984845	0.869877
					Neutral	1.143*	0.149577	2874	4.38592e-13	0.703464	1.58228
				Anger	Happiness	-0.351014	0.149546	2873.99	0.284736	-0.790328	0.0882995
					Sadness	0.400182	0.149774	2874.08	0.11377	-0.0398019	0.840167
					Fear	.618*	0.152871	2875.35	0.00080289	0.169397	1.06756
					Surprise	.830*	0.150398	2874.34	5.53857e-07	0.388378	1.27201
					Neutral	1.543*	0.150008	2874.18	3.20467e-23	1.10238	1.98372
				Fear	Happiness	-.969*	0.153216	2875.48	4.31658e-09	-1.41959	-0.519398
					Sadness	-0.218297	0.151346	2874.73	1	-0.662899	0.226305
					Anger	-.618*	0.152871	2875.35	0.00080289	-1.06756	-0.169397
					Surprise	0.211718	0.150357	2874.33	1	-0.229979	0.653414
					Neutral	.925*	0.150852	2874.53	1.5075e-08	0.481423	1.36772
				Surprise	Happiness	-1.181*	0.15058	2874.42	9.12374e-14	-1.62356	-0.738859
					Sadness	-0.430014	0.149732	2874.07	0.0616534	-0.869877	0.00984845
					Anger	-.830*	0.150398	2874.34	5.53857e-07	-1.27201	-0.388378
					Fear	-0.211718	0.150357	2874.33	1	-0.653414	0.229979
					Neutral	.713*	0.149596	2874.01	2.97037e-05	0.273395	1.15232
				Neutral	Happiness	-1.894*	0.150145	2874.24	2.25399e-34	-2.33514	-1.45299
					Sadness	-1.143*	0.149577	2874	4.38592e-13	-1.58228	-0.703464
					Anger	-1.543*	0.150008	2874.18	3.20467e-23	-1.98372	-1.10238
					Fear	-.925*	0.150852	2874.53	1.5075e-08	-1.36772	-0.481423
					Surprise	-.713*	0.149596	2874.01	2.97037e-05	-1.15232	-0.273395
			Chinese participants	Happiness	Sadness	-0.187126	0.14209	2874.15	1	-0.604537	0.230285
					Anger	-.867*	0.141705	2873.98	1.6341e-08	-1.28295	-0.450391
					Fear	-.480*	0.146175	2875.88	0.0154909	-0.909571	-0.0507464
					Surprise	0.0528725	0.143602	2874.81	1	-0.36898	0.474725
					Neutral	1.767*	0.142295	2874.24	2.43785e-33	1.34865	2.18468
				Sadness	Happiness	0.187126	0.14209	2874.15	1	-0.230285	0.604537
					Anger	-.680*	0.142093	2874.16	2.729e-05	-1.09697	-0.262126
					Fear	-0.293033	0.143968	2874.97	0.628528	-0.715961	0.129896
					Surprise	0.239998	0.142283	2874.24	1	-0.177982	0.657978
					Neutral	1.954*	0.141727	2873.99	9.77658e-41	1.53744	2.37013
				Anger	Happiness	.867*	0.141705	2873.98	1.6341e-08	0.450391	1.28295
					Sadness	.680*	0.142093	2874.16	2.729e-05	0.262126	1.09697
					Fear	0.386513	0.146185	2875.89	0.123568	-0.0429285	0.815955
					Surprise	.920*	0.143608	2874.82	2.65759e-09	0.497672	1.34142
					Neutral	2.633*	0.142298	2874.25	3.76785e-71	2.21531	3.05136
				Fear	Happiness	.480*	0.146175	2875.88	0.0154909	0.0507464	0.909571
					Sadness	0.293033	0.143968	2874.97	0.628528	-0.129896	0.715961
					Anger	-0.386513	0.146185	2875.89	0.123568	-0.815955	0.0429285
					Surprise	.533*	0.142265	2874.23	0.00274	0.115105	0.950957
					Neutral	2.247*	0.143549	2874.79	7.04278e-52	1.82512	2.66852
				Surprise	Happiness	-0.0528725	0.143602	2874.81	1	-0.474725	0.36898
					Sadness	-0.239998	0.142283	2874.24	1	-0.657978	0.177982
					Anger	-.920*	0.143608	2874.82	2.65759e-09	-1.34142	-0.497672
					Fear	-.533*	0.142265	2874.23	0.00274	-0.950957	-0.115105
					Neutral	1.714*	0.142081	2874.15	1.52913e-31	1.29641	2.13118
				Neutral	Happiness	-1.767*	0.142295	2874.24	2.43785e-33	-2.18468	-1.34865
					Sadness	-1.954*	0.141727	2873.99	9.77658e-41	-2.37013	-1.53744
					Anger	-2.633*	0.142298	2874.25	3.76785e-71	-3.05136	-2.21531
					Fear	-2.247*	0.143549	2874.79	7.04278e-52	-2.66852	-1.82512
					Surprise	-1.714*	0.142081	2874.15	1.52913e-31	-2.13118	-1.29641
			Based on estimated marginal means
			*. The mean difference is significant at the .05 level.
			a. Dependent Variable: affemp_RESP_NimStim_AU09F_HA_O_Task1.
			c. Adjustment for multiple comparisons: Bonferroni.
			Univariate Testsa
			Participant_Culture	Numerator df	Denominator df	F	Sig.
			Australian participants	5	2874.38	38.5667	1.94564e-38
			Chinese participants	5	2874.54	82.2076	6.89015e-81
			Each F tests the simple effects of Stimulus_Emotion within each level combination of the other effects shown. These tests are based on the linearly independent pairwise comparisons among the estimated marginal means.
			a. Dependent Variable: affemp_RESP_NimStim_AU09F_HA_O_Task1.

## Sheet: Tab 8
Two-way interaction	Content in this Tab	See the Main text for the other effects
Stimulus Ethnicity X Stimulus Emotion	The pairwise comparisons for the whole interaction	/
			Stimulus_Ethnicity * Stimulus_Emotion
			Estimatesa
			Stimulus_Ethnicity		Mean	Std. Error	df	95% Confidence Interval
								Lower Bound	Upper Bound
			Caucasian Stimuli	Happiness	6.41296	0.157021	442.776	6.10436	6.72156
				Sadness	6.29911	0.15494	421.569	5.99456	6.60366
				Anger	6.60594	0.156398	436.358	6.29855	6.91332
				Fear	6.2325	0.15027	376.269	5.93702	6.52797
				Surprise	5.96532	0.151354	386.502	5.66774	6.2629
				Neutral	4.90022	0.154162	413.808	4.59718	5.20326
			Asian Stimuli	Happiness	6.5695	0.15651	437.507	6.26189	6.8771
				Sadness	6.11928	0.153446	406.73	5.81764	6.42093
				Anger	6.89218	0.156684	439.294	6.58424	7.20012
				Fear	6.26063	0.151613	388.973	5.96255	6.55871
				Surprise	5.78306	0.153287	405.176	5.48172	6.0844
				Neutral	4.42151	0.152937	401.756	4.12085	4.72217
			a. Dependent Variable: affemp_RESP_NimStim_AU09F_HA_O_Task1.
			Pairwise Comparisonsa
			Stimulus_Ethnicity			Mean Difference (I-J)	Std. Error	df	Sig.c	95% Confidence Interval for Differencec
										Lower Bound	Upper Bound
			Caucasian Stimuli	Happiness	Sadness	0.113857	0.145882	2874.07	1	-0.314695	0.542408
					Anger	-0.192973	0.14569	2873.99	1	-0.620962	0.235015
					Fear	0.180466	0.152653	2876.8	1	-0.267974	0.628907
					Surprise	.448*	0.148241	2875.07	0.0382846	0.0121657	0.883125
					Neutral	1.513*	0.146098	2874.17	1.62093e-23	1.08356	1.94193
				Sadness	Happiness	-0.113857	0.145882	2874.07	1	-0.542408	0.314695
					Anger	-0.30683	0.145781	2874.03	0.531019	-0.735085	0.121425
					Fear	0.0666097	0.150507	2875.98	1	-0.375527	0.508746
					Surprise	0.333789	0.146996	2874.55	0.348553	-0.0980351	0.765612
					Neutral	1.399*	0.145712	2874	2.50219e-20	0.970837	1.82694
				Anger	Happiness	0.192973	0.14569	2873.99	1	-0.235015	0.620962
					Sadness	0.30683	0.145781	2874.03	0.531019	-0.121425	0.735085
					Fear	0.37344	0.15201	2876.56	0.211222	-0.073113	0.819993
					Surprise	.641*	0.147849	2874.91	0.000228279	0.206289	1.07495
					Neutral	1.706*	0.145947	2874.1	1.09636e-29	1.27698	2.13446
				Fear	Happiness	-0.180466	0.152653	2876.8	1	-0.628907	0.267974
					Sadness	-0.0666097	0.150507	2875.98	1	-0.508746	0.375527
					Anger	-0.37344	0.15201	2876.56	0.211222	-0.819993	0.073113
					Surprise	0.267179	0.146802	2874.47	1	-0.164074	0.698431
					Neutral	1.332*	0.149704	2875.66	1.45841e-17	0.892499	1.77206
				Surprise	Happiness	-.448*	0.148241	2875.07	0.0382846	-0.883125	-0.0121657
					Sadness	-0.333789	0.146996	2874.55	0.348553	-0.765612	0.0980351
					Anger	-.641*	0.147849	2874.91	0.000228279	-1.07495	-0.206289
					Fear	-0.267179	0.146802	2874.47	1	-0.698431	0.164074
					Neutral	1.065*	0.146588	2874.38	7.12332e-12	0.634476	1.49572
				Neutral	Happiness	-1.513*	0.146098	2874.17	1.62093e-23	-1.94193	-1.08356
					Sadness	-1.399*	0.145712	2874	2.50219e-20	-1.82694	-0.970837
					Anger	-1.706*	0.145947	2874.1	1.09636e-29	-2.13446	-1.27698
					Fear	-1.332*	0.149704	2875.66	1.45841e-17	-1.77206	-0.892499
					Surprise	-1.065*	0.146588	2874.38	7.12332e-12	-1.49572	-0.634476
			Asian Stimuli	Happiness	Sadness	.450*	0.146226	2874.22	0.0314598	0.0206528	0.879776
					Anger	-0.322684	0.145675	2873.98	0.402476	-0.750627	0.105259
					Fear	0.308868	0.147576	2874.79	0.546618	-0.124658	0.742395
					Surprise	.786*	0.146297	2874.25	1.23644e-06	0.356668	1.21621
					Neutral	2.148*	0.146476	2874.33	7.8253e-46	1.71769	2.57828
				Sadness	Happiness	-.450*	0.146226	2874.22	0.0314598	-0.879776	-0.0206528
					Anger	-.773*	0.146281	2874.25	2.04148e-06	-1.20262	-0.343175
					Fear	-0.141346	0.146082	2874.16	1	-0.570486	0.287794
					Surprise	0.336224	0.145676	2873.98	0.316025	-0.0917218	0.76417
					Neutral	1.698*	0.145697	2873.99	1.61516e-29	1.26976	2.12578
				Anger	Happiness	0.322684	0.145675	2873.98	0.402476	-0.105259	0.750627
					Sadness	.773*	0.146281	2874.25	2.04148e-06	0.343175	1.20262
					Fear	.632*	0.147676	2874.83	0.000293915	0.197732	1.06537
					Surprise	1.109*	0.146355	2874.28	7.03937e-13	0.679181	1.53906
					Neutral	2.471*	0.146542	2874.36	1.02394e-59	2.04018	2.90116
				Fear	Happiness	-0.308868	0.147576	2874.79	0.546618	-0.742395	0.124658
					Sadness	0.141346	0.146082	2874.16	1	-0.287794	0.570486
					Anger	-.632*	0.147676	2874.83	0.000293915	-1.06537	-0.197732
					Surprise	.478*	0.146025	2874.14	0.0162961	0.0485976	0.906542
					Neutral	1.839*	0.14591	2874.09	2.55609e-34	1.41048	2.26775
				Surprise	Happiness	-.786*	0.146297	2874.25	1.23644e-06	-1.21621	-0.356668
					Sadness	-0.336224	0.145676	2873.98	0.316025	-0.76417	0.0917218
					Anger	-1.109*	0.146355	2874.28	7.03937e-13	-1.53906	-0.679181
					Fear	-.478*	0.146025	2874.14	0.0162961	-0.906542	-0.0485976
					Neutral	1.362*	0.145685	2873.99	2.66052e-19	0.933574	1.78952
				Neutral	Happiness	-2.148*	0.146476	2874.33	7.8253e-46	-2.57828	-1.71769
					Sadness	-1.698*	0.145697	2873.99	1.61516e-29	-2.12578	-1.26976
					Anger	-2.471*	0.146542	2874.36	1.02394e-59	-2.90116	-2.04018
					Fear	-1.839*	0.14591	2874.09	2.55609e-34	-2.26775	-1.41048
					Surprise	-1.362*	0.145685	2873.99	2.66052e-19	-1.78952	-0.933574
			Based on estimated marginal means
			*. The mean difference is significant at the .05 level.
			a. Dependent Variable: affemp_RESP_NimStim_AU09F_HA_O_Task1.
			c. Adjustment for multiple comparisons: Bonferroni.
			Univariate Testsa
			Stimulus_Ethnicity	Numerator df	Denominator df	F	Sig.
			Caucasian Stimuli	5	2874.78	35.0721	6.2697e-35
			Asian Stimuli	5	2874.24	69.7968	4.43427e-69
			Each F tests the simple effects of Stimulus_Emotion within each level combination of the other effects shown. These tests are based on the linearly independent pairwise comparisons among the estimated marginal means.
			a. Dependent Variable: affemp_RESP_NimStim_AU09F_HA_O_Task1.
			Stimulus_Emotion * Stimulus_Ethnicity
			Estimatesa
			Stimulus_Emotion		Mean	Std. Error	df	95% Confidence Interval
								Lower Bound	Upper Bound
			Happiness	Caucasian Stimuli	6.41296	0.157021	442.776	6.10436	6.72156
				Asian Stimuli	6.5695	0.15651	437.507	6.26189	6.8771
			Sadness	Caucasian Stimuli	6.29911	0.15494	421.569	5.99456	6.60366
				Asian Stimuli	6.11928	0.153446	406.73	5.81764	6.42093
			Anger	Caucasian Stimuli	6.60594	0.156398	436.358	6.29855	6.91332
				Asian Stimuli	6.89218	0.156684	439.294	6.58424	7.20012
			Fear	Caucasian Stimuli	6.2325	0.15027	376.269	5.93702	6.52797
				Asian Stimuli	6.26063	0.151613	388.973	5.96255	6.55871
			Surprise	Caucasian Stimuli	5.96532	0.151354	386.502	5.66774	6.2629
				Asian Stimuli	5.78306	0.153287	405.176	5.48172	6.0844
			Neutral	Caucasian Stimuli	4.90022	0.154162	413.808	4.59718	5.20326
				Asian Stimuli	4.42151	0.152937	401.756	4.12085	4.72217
			a. Dependent Variable: affemp_RESP_NimStim_AU09F_HA_O_Task1.
			Pairwise Comparisonsa
			Stimulus_Emotion			Mean Difference (I-J)	Std. Error	df	Sig.c	95% Confidence Interval for Differencec
										Lower Bound	Upper Bound
			Happiness	Caucasian Stimuli	Asian Stimuli	-0.156533	0.145685	2873.99	0.282704	-0.442191	0.129124
				Asian Stimuli	Caucasian Stimuli	0.156533	0.145685	2873.99	0.282704	-0.129124	0.442191
			Sadness	Caucasian Stimuli	Asian Stimuli	0.179824	0.145828	2874.05	0.217629	-0.106113	0.465761
				Asian Stimuli	Caucasian Stimuli	-0.179824	0.145828	2874.05	0.217629	-0.465761	0.106113
			Anger	Caucasian Stimuli	Asian Stimuli	-.286*	0.145677	2873.98	0.0495199	-0.571886	-0.000601371
				Asian Stimuli	Caucasian Stimuli	.286*	0.145677	2873.98	0.0495199	0.000601371	0.571886
			Fear	Caucasian Stimuli	Asian Stimuli	-0.0281316	0.14707	2874.58	0.848319	-0.316505	0.260241
				Asian Stimuli	Caucasian Stimuli	0.0281316	0.14707	2874.58	0.848319	-0.260241	0.316505
			Surprise	Caucasian Stimuli	Asian Stimuli	0.182259	0.146182	2874.2	0.212574	-0.104373	0.468892
				Asian Stimuli	Caucasian Stimuli	-0.182259	0.146182	2874.2	0.212574	-0.468892	0.104373
			Neutral	Caucasian Stimuli	Asian Stimuli	.479*	0.145797	2874.04	0.00103796	0.19283	0.764583
				Asian Stimuli	Caucasian Stimuli	-.479*	0.145797	2874.04	0.00103796	-0.764583	-0.19283
			Based on estimated marginal means
			*. The mean difference is significant at the .05 level.
			a. Dependent Variable: affemp_RESP_NimStim_AU09F_HA_O_Task1.
			c. Adjustment for multiple comparisons: Bonferroni.
			Univariate Testsa
			Stimulus_Emotion	Numerator df	Denominator df	F	Sig.
			Happiness	1	2873.99	1.15448	0.282704
			Sadness	1	2874.05	1.5206	0.217629
			Anger	1	2873.98	3.8609	0.0495199
			Fear	1	2874.58	0.0365883	0.848319
			Surprise	1	2874.2	1.5545	0.212574
			Neutral	1	2874.04	10.7806	0.00103796
			Each F tests the simple effects of Stimulus_Ethnicity within each level combination of the other effects shown. These tests are based on the linearly independent pairwise comparisons among the estimated marginal means.
			a. Dependent Variable: affemp_RESP_NimStim_AU09F_HA_O_Task1.

## Sheet: Tab 9
Three-way interaction	Content in this Tab	See the Main text for the other effects
Empathy Task X Participant Culture X Stimulus Emotion	The pairwise comparisons for the Empathy Task and Stimulus Emotion	The pairwise comparisons for the Participant Culture
			Empathy_Task * Participant_Culture * Stimulus_Emotion
			Estimatesa
			Empathy_Task			Mean	Std. Error	df	95% Confidence Interval
									Lower Bound	Upper Bound
			Emotional Empathy	Australian participants	Happiness	7.25669	0.155857	489.616	6.95046	7.56293
					Sadness	7.37959	0.154211	469.935	7.07657	7.68262
					Anger	6.9594	0.155427	484.414	6.654	7.26479
					Fear	7.35159	0.155421	484.352	7.0462	7.65697
					Surprise	6.54928	0.153625	463.064	6.24739	6.85117
					Neutral	5.90973	0.154156	469.294	5.6068	6.21265
				Chinese participants	Happiness	7.53639	0.148176	495.804	7.24526	7.82752
					Sadness	7.45444	0.146732	477.409	7.16612	7.74276
					Anger	7.1859	0.147584	488.205	6.89592	7.47587
					Fear	7.65259	0.147417	486.072	7.36293	7.94224
					Surprise	7.2328	0.144489	449.787	6.94884	7.51676
					Neutral	6.41509	0.14715	482.68	6.12595	6.70422
			Cognitive Empathy	Australian participants	Happiness	8.1748	0.155857	489.616	7.86857	8.48103
					Sadness	8.09377	0.154211	469.935	7.79074	8.39679
					Anger	8.04587	0.155427	484.414	7.74048	8.35127
					Fear	8.10293	0.155421	484.352	7.79755	8.40832
					Surprise	7.33632	0.153625	463.064	7.03443	7.63821
					Neutral	6.6934	0.154156	469.294	6.39048	6.99632
				Chinese participants	Happiness	8.07111	0.148176	495.804	7.77998	8.36224
					Sadness	7.84767	0.146732	477.409	7.55934	8.13599
					Anger	7.65161	0.147584	488.205	7.36163	7.94159
					Fear	8.33618	0.147417	486.072	8.04653	8.62583
					Surprise	7.52577	0.144489	449.787	7.24181	7.80973
					Neutral	6.97411	0.14715	482.68	6.68498	7.26325
			Perspective-taking	Australian participants	Happiness	6.85772	0.155857	489.616	6.55149	7.16395
					Sadness	6.21863	0.154211	469.935	5.9156	6.52166
					Anger	6.23903	0.155427	484.414	5.93364	6.54442
					Fear	5.42042	0.155421	484.352	5.11503	5.7258
					Surprise	6.86205	0.153625	463.064	6.56016	7.16394
					Neutral	6.95674	0.154156	469.294	6.65381	7.25966
				Chinese participants	Happiness	6.87015	0.148176	495.804	6.57902	7.16129
					Sadness	6.70444	0.146732	477.409	6.41612	6.99276
					Anger	6.32218	0.147584	488.205	6.0322	6.61216
					Fear	6.81101	0.147417	486.072	6.52135	7.10066
					Surprise	7.0696	0.144489	449.787	6.78565	7.35356
					Neutral	7.09607	0.14715	482.68	6.80694	7.38521
			a. Dependent Variable: affemp_RESP_NimStim_AU09F_HA_O_Task1.
			Pairwise Comparisonsa
			Empathy_Task				Mean Difference (I-J)	Std. Error	df	Sig.c	95% Confidence Interval for Differencec
											Lower Bound	Upper Bound
			Emotional Empathy	Australian participants	Happiness	Sadness	-0.1229	0.153289	8874.25	1	-0.572956	0.327156
						Anger	0.297298	0.153029	8874.02	0.781169	-0.151995	0.74659
						Fear	-0.0948916	0.15303	8874.02	1	-0.544186	0.354402
						Surprise	.707*	0.153605	8874.54	6.25984e-05	0.256435	1.1584
						Neutral	1.347*	0.153311	8874.27	2.76296e-17	0.896846	1.79709
					Sadness	Happiness	0.1229	0.153289	8874.25	1	-0.327156	0.572956
						Anger	0.420197	0.153176	8874.15	0.0914396	-0.0295266	0.869921
						Fear	0.0280082	0.153175	8874.15	1	-0.421712	0.477729
						Surprise	.830*	0.153074	8874.06	8.95769e-07	0.380893	1.27974
						Neutral	1.470*	0.153015	8874	1.44228e-20	1.02062	1.91912
					Anger	Happiness	-0.297298	0.153029	8874.02	0.781169	-0.74659	0.151995
						Sadness	-0.420197	0.153176	8874.15	0.0914396	-0.869921	0.0295266
						Fear	-0.392189	0.153014	8874	0.155863	-0.841438	0.0570598
						Surprise	0.41012	0.153432	8874.38	0.11298	-0.0403562	0.860595
						Neutral	1.050*	0.153193	8874.17	1.16564e-10	0.599896	1.49944
					Fear	Happiness	0.0948916	0.15303	8874.02	1	-0.354402	0.544186
						Sadness	-0.0280082	0.153175	8874.15	1	-0.477729	0.421712
						Anger	0.392189	0.153014	8874	0.155863	-0.0570598	0.841438
						Surprise	.802*	0.15343	8874.38	2.61262e-06	0.351839	1.25278
						Neutral	1.442*	0.153192	8874.17	9.13033e-20	0.992089	1.89163
					Surprise	Happiness	-.707*	0.153605	8874.54	6.25984e-05	-1.1584	-0.256435
						Sadness	-.830*	0.153074	8874.06	8.95769e-07	-1.27974	-0.380893
						Anger	-0.41012	0.153432	8874.38	0.11298	-0.860595	0.0403562
						Fear	-.802*	0.15343	8874.38	2.61262e-06	-1.25278	-0.351839
						Neutral	.640*	0.153064	8874.05	0.00044474	0.190155	1.08895
					Neutral	Happiness	-1.347*	0.153311	8874.27	2.76296e-17	-1.79709	-0.896846
						Sadness	-1.470*	0.153015	8874	1.44228e-20	-1.91912	-1.02062
						Anger	-1.050*	0.153193	8874.17	1.16564e-10	-1.49944	-0.599896
						Fear	-1.442*	0.153192	8874.17	9.13033e-20	-1.89163	-0.992089
						Surprise	-.640*	0.153064	8874.05	0.00044474	-1.08895	-0.190155
				Chinese participants	Happiness	Sadness	0.0819516	0.145182	8874.18	1	-0.344303	0.508206
						Anger	0.350491	0.145027	8874.03	0.235208	-0.0753068	0.77629
						Fear	-0.116198	0.145045	8874.05	1	-0.54205	0.309653
						Surprise	0.303588	0.148159	8876.93	0.607261	-0.131405	0.738581
						Neutral	1.121*	0.145086	8874.09	1.80941e-13	0.695331	1.54727
					Sadness	Happiness	-0.0819516	0.145182	8874.18	1	-0.508206	0.344303
						Anger	0.26854	0.14507	8874.07	0.96281	-0.157385	0.694464
						Fear	-0.19815	0.145047	8874.05	1	-0.624006	0.227706
						Surprise	0.221637	0.146839	8875.73	1	-0.209482	0.652755
						Neutral	1.039*	0.145018	8874.02	1.24158e-11	0.613577	1.46512
					Anger	Happiness	-0.350491	0.145027	8874.03	0.235208	-0.77629	0.0753068
						Sadness	-0.26854	0.14507	8874.07	0.96281	-0.694464	0.157385
						Fear	-.467*	0.145003	8874.01	0.0193997	-0.892417	-0.0409625
						Surprise	-0.0469032	0.147614	8876.44	1	-0.480297	0.38649
						Neutral	.771*	0.145017	8874.02	1.63594e-06	0.345041	1.19658
					Fear	Happiness	0.116198	0.145045	8874.05	1	-0.309653	0.54205
						Sadness	0.19815	0.145047	8874.05	1	-0.227706	0.624006
						Anger	.467*	0.145003	8874.01	0.0193997	0.0409625	0.892417
						Surprise	0.419787	0.147461	8876.3	0.0664003	-0.0131574	0.852731
						Neutral	1.238*	0.145007	8874.01	2.46863e-16	0.811761	1.66324
					Surprise	Happiness	-0.303588	0.148159	8876.93	0.607261	-0.738581	0.131405
						Sadness	-0.221637	0.146839	8875.73	1	-0.652755	0.209482
						Anger	0.0469032	0.147614	8876.44	1	-0.38649	0.480297
						Fear	-0.419787	0.147461	8876.3	0.0664003	-0.852731	0.0131574
						Neutral	.818*	0.147217	8876.08	4.29734e-07	0.385485	1.24994
					Neutral	Happiness	-1.121*	0.145086	8874.09	1.80941e-13	-1.54727	-0.695331
						Sadness	-1.039*	0.145018	8874.02	1.24158e-11	-1.46512	-0.613577
						Anger	-.771*	0.145017	8874.02	1.63594e-06	-1.19658	-0.345041
						Fear	-1.238*	0.145007	8874.01	2.46863e-16	-1.66324	-0.811761
						Surprise	-.818*	0.147217	8876.08	4.29734e-07	-1.24994	-0.385485
			Cognitive Empathy	Australian participants	Happiness	Sadness	0.0810333	0.153289	8874.25	1	-0.369023	0.53109
						Anger	0.128925	0.153029	8874.02	1	-0.320368	0.578218
						Fear	0.0718648	0.15303	8874.02	1	-0.377429	0.521159
						Surprise	.838*	0.153605	8874.54	7.38936e-07	0.387496	1.28946
						Neutral	1.481*	0.153311	8874.27	8.35929e-21	1.03128	1.93152
					Sadness	Happiness	-0.0810333	0.153289	8874.25	1	-0.53109	0.369023
						Anger	0.0478914	0.153176	8874.15	1	-0.401833	0.497615
						Fear	-0.00916848	0.153175	8874.15	1	-0.458889	0.440552
						Surprise	.757*	0.153074	8874.06	1.14403e-05	0.308021	1.20687
						Neutral	1.400*	0.153015	8874	1.02671e-18	0.951113	1.84961
					Anger	Happiness	-0.128925	0.153029	8874.02	1	-0.578218	0.320368
						Sadness	-0.0478914	0.153176	8874.15	1	-0.497615	0.401833
						Fear	-0.0570599	0.153014	8874	1	-0.506309	0.392189
						Surprise	.710*	0.153432	8874.38	5.71093e-05	0.259078	1.16003
						Neutral	1.352*	0.153193	8874.17	1.89404e-17	0.902698	1.80225
					Fear	Happiness	-0.0718648	0.15303	8874.02	1	-0.521159	0.377429
						Sadness	0.00916848	0.153175	8874.15	1	-0.440552	0.458889
						Anger	0.0570599	0.153014	8874	1	-0.392189	0.506309
						Surprise	.767*	0.15343	8874.38	8.92414e-06	0.316144	1.21708
						Neutral	1.410*	0.153192	8874.17	6.52691e-19	0.959761	1.8593
					Surprise	Happiness	-.838*	0.153605	8874.54	7.38936e-07	-1.28946	-0.387496
						Sadness	-.757*	0.153074	8874.06	1.14403e-05	-1.20687	-0.308021
						Anger	-.710*	0.153432	8874.38	5.71093e-05	-1.16003	-0.259078
						Fear	-.767*	0.15343	8874.38	8.92414e-06	-1.21708	-0.316144
						Neutral	.643*	0.153064	8874.05	0.000403728	0.193522	1.09231
					Neutral	Happiness	-1.481*	0.153311	8874.27	8.35929e-21	-1.93152	-1.03128
						Sadness	-1.400*	0.153015	8874	1.02671e-18	-1.84961	-0.951113
						Anger	-1.352*	0.153193	8874.17	1.89404e-17	-1.80225	-0.902698
						Fear	-1.410*	0.153192	8874.17	6.52691e-19	-1.8593	-0.959761
						Surprise	-.643*	0.153064	8874.05	0.000403728	-1.09231	-0.193522
				Chinese participants	Happiness	Sadness	0.223445	0.145182	8874.18	1	-0.20281	0.649699
						Anger	0.419502	0.145027	8874.03	0.0574532	-0.0062964	0.8453
						Fear	-0.26507	0.145045	8874.05	1	-0.690922	0.160782
						Surprise	.545*	0.148159	8876.93	0.00350827	0.110349	0.980335
						Neutral	1.097*	0.145086	8874.09	6.59555e-13	0.671026	1.52297
					Sadness	Happiness	-0.223445	0.145182	8874.18	1	-0.649699	0.20281
						Anger	0.196057	0.14507	8874.07	1	-0.229867	0.621982
						Fear	-.489*	0.145047	8874.05	0.0114063	-0.91437	-0.0626585
						Surprise	0.321897	0.146839	8875.73	0.425889	-0.109221	0.753016
						Neutral	.874*	0.145018	8874.02	2.65831e-08	0.447779	1.29933
					Anger	Happiness	-0.419502	0.145027	8874.03	0.0574532	-0.8453	0.0062964
						Sadness	-0.196057	0.14507	8874.07	1	-0.621982	0.229867
						Fear	-.685*	0.145003	8874.01	3.57259e-05	-1.1103	-0.258844
						Surprise	0.12584	0.147614	8876.44	1	-0.307554	0.559233
						Neutral	.677*	0.145017	8874.02	4.54385e-05	0.251725	1.10326
					Fear	Happiness	0.26507	0.145045	8874.05	1	-0.160782	0.690922
						Sadness	.489*	0.145047	8874.05	0.0114063	0.0626585	0.91437
						Anger	.685*	0.145003	8874.01	3.57259e-05	0.258844	1.1103
						Surprise	.810*	0.147461	8876.3	5.99644e-07	0.377468	1.24336
						Neutral	1.362*	0.145007	8874.01	1.0918e-19	0.936327	1.78781
					Surprise	Happiness	-.545*	0.148159	8876.93	0.00350827	-0.980335	-0.110349
						Sadness	-0.321897	0.146839	8875.73	0.425889	-0.753016	0.109221
						Anger	-0.12584	0.147614	8876.44	1	-0.559233	0.307554
						Fear	-.810*	0.147461	8876.3	5.99644e-07	-1.24336	-0.377468
						Neutral	.552*	0.147217	8876.08	0.0026991	0.119426	0.983884
					Neutral	Happiness	-1.097*	0.145086	8874.09	6.59555e-13	-1.52297	-0.671026
						Sadness	-.874*	0.145018	8874.02	2.65831e-08	-1.29933	-0.447779
						Anger	-.677*	0.145017	8874.02	4.54385e-05	-1.10326	-0.251725
						Fear	-1.362*	0.145007	8874.01	1.0918e-19	-1.78781	-0.936327
						Surprise	-.552*	0.147217	8876.08	0.0026991	-0.983884	-0.119426
			Perspective-taking	Australian participants	Happiness	Sadness	.639*	0.153289	8874.25	0.00046293	0.189032	1.08914
						Anger	.619*	0.153029	8874.02	0.000798476	0.169395	1.06798
						Fear	1.437*	0.15303	8874.02	1.10011e-19	0.988007	1.8866
						Surprise	-0.00432854	0.153605	8874.54	1	-0.455311	0.446654
						Neutral	-0.0990183	0.153311	8874.27	1	-0.54914	0.351103
					Sadness	Happiness	-.639*	0.153289	8874.25	0.00046293	-1.08914	-0.189032
						Anger	-0.0204006	0.153176	8874.15	1	-0.470125	0.429323
						Fear	.798*	0.153175	8874.15	2.8788e-06	0.348493	1.24793
						Surprise	-.643*	0.153074	8874.06	0.000398438	-1.09284	-0.193992
						Neutral	-.738*	0.153015	8874	2.14831e-05	-1.18736	-0.288856
					Anger	Happiness	-.619*	0.153029	8874.02	0.000798476	-1.06798	-0.169395
						Sadness	0.0204006	0.153176	8874.15	1	-0.429323	0.470125
						Fear	.819*	0.153014	8874	1.35281e-06	0.369365	1.26786
						Surprise	-.623*	0.153432	8874.38	0.000740722	-1.07349	-0.17254
						Neutral	-.718*	0.153193	8874.17	4.26241e-05	-1.16748	-0.267932
					Fear	Happiness	-1.437*	0.15303	8874.02	1.10011e-19	-1.8866	-0.988007
						Sadness	-.798*	0.153175	8874.15	2.8788e-06	-1.24793	-0.348493
						Anger	-.819*	0.153014	8874	1.35281e-06	-1.26786	-0.369365
						Surprise	-1.442*	0.15343	8874.38	1.06257e-19	-1.8921	-0.99116
						Neutral	-1.536*	0.153192	8874.17	2.28126e-22	-1.98609	-1.08655
					Surprise	Happiness	0.00432854	0.153605	8874.54	1	-0.446654	0.455311
						Sadness	.643*	0.153074	8874.06	0.000398438	0.193992	1.09284
						Anger	.623*	0.153432	8874.38	0.000740722	0.17254	1.07349
						Fear	1.442*	0.15343	8874.38	1.06257e-19	0.99116	1.8921
						Neutral	-0.0946897	0.153064	8874.05	1	-0.544086	0.354706
					Neutral	Happiness	0.0990183	0.153311	8874.27	1	-0.351103	0.54914
						Sadness	.738*	0.153015	8874	2.14831e-05	0.288856	1.18736
						Anger	.718*	0.153193	8874.17	4.26241e-05	0.267932	1.16748
						Fear	1.536*	0.153192	8874.17	2.28126e-22	1.08655	1.98609
						Surprise	0.0946897	0.153064	8874.05	1	-0.354706	0.544086
				Chinese participants	Happiness	Sadness	0.165719	0.145182	8874.18	1	-0.260535	0.591973
						Anger	.548*	0.145027	8874.03	0.00238279	0.122176	0.973772
						Fear	0.0591489	0.145045	8874.05	1	-0.366703	0.485001
						Surprise	-0.19945	0.148159	8876.93	1	-0.634443	0.235543
						Neutral	-0.22592	0.145086	8874.09	1	-0.651891	0.200051
					Sadness	Happiness	-0.165719	0.145182	8874.18	1	-0.591973	0.260535
						Anger	0.382255	0.14507	8874.07	0.126435	-0.0436692	0.80818
						Fear	-0.10657	0.145047	8874.05	1	-0.532426	0.319286
						Surprise	-0.365169	0.146839	8875.73	0.193584	-0.796287	0.0659495
						Neutral	-0.391639	0.145018	8874.02	0.104014	-0.817412	0.0341345
					Anger	Happiness	-.548*	0.145027	8874.03	0.00238279	-0.973772	-0.122176
						Sadness	-0.382255	0.14507	8874.07	0.126435	-0.80818	0.0436692
						Fear	-.489*	0.145003	8874.01	0.0112764	-0.914553	-0.0630979
						Surprise	-.747*	0.147614	8876.44	6.30271e-06	-1.18082	-0.314031
						Neutral	-.774*	0.145017	8874.02	1.45588e-06	-1.19966	-0.348125
					Fear	Happiness	-0.0591489	0.145045	8874.05	1	-0.485001	0.366703
						Sadness	0.10657	0.145047	8874.05	1	-0.319286	0.532426
						Anger	.489*	0.145003	8874.01	0.0112764	0.0630979	0.914553
						Surprise	-0.258599	0.147461	8876.3	1	-0.691543	0.174345
						Neutral	-0.285069	0.145007	8874.01	0.740122	-0.710808	0.140671
					Surprise	Happiness	0.19945	0.148159	8876.93	1	-0.235543	0.634443
						Sadness	0.365169	0.146839	8875.73	0.193584	-0.0659495	0.796287
						Anger	.747*	0.147614	8876.44	6.30271e-06	0.314031	1.18082
						Fear	0.258599	0.147461	8876.3	1	-0.174345	0.691543
						Neutral	-0.0264699	0.147217	8876.08	1	-0.458699	0.405759
					Neutral	Happiness	0.22592	0.145086	8874.09	1	-0.200051	0.651891
						Sadness	0.391639	0.145018	8874.02	0.104014	-0.0341345	0.817412
						Anger	.774*	0.145017	8874.02	1.45588e-06	0.348125	1.19966
						Fear	0.285069	0.145007	8874.01	0.740122	-0.140671	0.710808
						Surprise	0.0264699	0.147217	8876.08	1	-0.405759	0.458699
			Based on estimated marginal means
			*. The mean difference is significant at the .05 level.
			a. Dependent Variable: affemp_RESP_NimStim_AU09F_HA_O_Task1.
			c. Adjustment for multiple comparisons: Bonferroni.
			Univariate Testsa
			Empathy_Task		Numerator df	Denominator df	F	Sig.
			Emotional Empathy	Australian participants	5	8874.17	28.3933	1.17073e-28
				Chinese participants	5	8874.78	18.7779	1.28859e-18
			Cognitive Empathy	Australian participants	5	8874.17	30.5467	6.52834e-31
				Chinese participants	5	8874.78	21.1534	4.31358e-21
			Perspective-taking	Australian participants	5	8874.17	29.7921	4.023e-30
				Chinese participants	5	8874.78	7.56071	4.27571e-07
			Each F tests the simple effects of Stimulus_Emotion within each level combination of the other effects shown. These tests are based on the linearly independent pairwise comparisons among the estimated marginal means.
			a. Dependent Variable: affemp_RESP_NimStim_AU09F_HA_O_Task1.
			Stimulus_Emotion * Participant_Culture * Empathy_Task
			Estimatesa
			Stimulus_Emotion			Mean	Std. Error	df	95% Confidence Interval
									Lower Bound	Upper Bound
			Happiness	Australian participants	Emotional Empathy	7.25669	0.155857	489.616	6.95046	7.56293
					Cognitive Empathy	8.1748	0.155857	489.616	7.86857	8.48103
					Perspective-taking	6.85772	0.155857	489.616	6.55149	7.16395
				Chinese participants	Emotional Empathy	7.53639	0.148176	495.804	7.24526	7.82752
					Cognitive Empathy	8.07111	0.148176	495.804	7.77998	8.36224
					Perspective-taking	6.87015	0.148176	495.804	6.57902	7.16129
			Sadness	Australian participants	Emotional Empathy	7.37959	0.154211	469.935	7.07657	7.68262
					Cognitive Empathy	8.09377	0.154211	469.935	7.79074	8.39679
					Perspective-taking	6.21863	0.154211	469.935	5.9156	6.52166
				Chinese participants	Emotional Empathy	7.45444	0.146732	477.409	7.16612	7.74276
					Cognitive Empathy	7.84767	0.146732	477.409	7.55934	8.13599
					Perspective-taking	6.70444	0.146732	477.409	6.41612	6.99276
			Anger	Australian participants	Emotional Empathy	6.9594	0.155427	484.414	6.654	7.26479
					Cognitive Empathy	8.04587	0.155427	484.414	7.74048	8.35127
					Perspective-taking	6.23903	0.155427	484.414	5.93364	6.54442
				Chinese participants	Emotional Empathy	7.1859	0.147584	488.205	6.89592	7.47587
					Cognitive Empathy	7.65161	0.147584	488.205	7.36163	7.94159
					Perspective-taking	6.32218	0.147584	488.205	6.0322	6.61216
			Fear	Australian participants	Emotional Empathy	7.35159	0.155421	484.352	7.0462	7.65697
					Cognitive Empathy	8.10293	0.155421	484.352	7.79755	8.40832
					Perspective-taking	5.42042	0.155421	484.352	5.11503	5.7258
				Chinese participants	Emotional Empathy	7.65259	0.147417	486.072	7.36293	7.94224
					Cognitive Empathy	8.33618	0.147417	486.072	8.04653	8.62583
					Perspective-taking	6.81101	0.147417	486.072	6.52135	7.10066
			Surprise	Australian participants	Emotional Empathy	6.54928	0.153625	463.064	6.24739	6.85117
					Cognitive Empathy	7.33632	0.153625	463.064	7.03443	7.63821
					Perspective-taking	6.86205	0.153625	463.064	6.56016	7.16394
				Chinese participants	Emotional Empathy	7.2328	0.144489	449.787	6.94884	7.51676
					Cognitive Empathy	7.52577	0.144489	449.787	7.24181	7.80973
					Perspective-taking	7.0696	0.144489	449.787	6.78565	7.35356
			Neutral	Australian participants	Emotional Empathy	5.90973	0.154156	469.294	5.6068	6.21265
					Cognitive Empathy	6.6934	0.154156	469.294	6.39048	6.99632
					Perspective-taking	6.95674	0.154156	469.294	6.65381	7.25966
				Chinese participants	Emotional Empathy	6.41509	0.14715	482.68	6.12595	6.70422
					Cognitive Empathy	6.97411	0.14715	482.68	6.68498	7.26325
					Perspective-taking	7.09607	0.14715	482.68	6.80694	7.38521
			a. Dependent Variable: affemp_RESP_NimStim_AU09F_HA_O_Task1.
			Pairwise Comparisonsa
			Stimulus_Emotion				Mean Difference (I-J)	Std. Error	df	Sig.c	95% Confidence Interval for Differencec
											Lower Bound	Upper Bound
			Happiness	Australian participants	Emotional Empathy	Cognitive Empathy	-.918*	0.153014	8874	6.1469e-09	-1.28449	-0.551721
						Perspective-taking	.399*	0.153014	8874	0.027412	0.0325938	0.765359
					Cognitive Empathy	Emotional Empathy	.918*	0.153014	8874	6.1469e-09	0.551721	1.28449
						Perspective-taking	1.317*	0.153014	8874	2.62192e-17	0.950697	1.68346
					Perspective-taking	Emotional Empathy	-.399*	0.153014	8874	0.027412	-0.765359	-0.0325938
						Cognitive Empathy	-1.317*	0.153014	8874	2.62192e-17	-1.68346	-0.950697
				Chinese participants	Emotional Empathy	Cognitive Empathy	-.535*	0.145	8874	0.000682844	-0.881916	-0.187528
						Perspective-taking	.666*	0.145	8874	1.31808e-05	0.319039	1.01343
					Cognitive Empathy	Emotional Empathy	.535*	0.145	8874	0.000682844	0.187528	0.881916
						Perspective-taking	1.201*	0.145	8874	4.14704e-16	0.853761	1.54815
					Perspective-taking	Emotional Empathy	-.666*	0.145	8874	1.31808e-05	-1.01343	-0.319039
						Cognitive Empathy	-1.201*	0.145	8874	4.14704e-16	-1.54815	-0.853761
			Sadness	Australian participants	Emotional Empathy	Cognitive Empathy	-.714*	0.153014	8874	9.28768e-06	-1.08055	-0.347788
						Perspective-taking	1.161*	0.153014	8874	1.07886e-13	0.794582	1.52735
					Cognitive Empathy	Emotional Empathy	.714*	0.153014	8874	9.28768e-06	0.347788	1.08055
						Perspective-taking	1.875*	0.153014	8874	8.99602e-34	1.50875	2.24152
					Perspective-taking	Emotional Empathy	-1.161*	0.153014	8874	1.07886e-13	-1.52735	-0.794582
						Cognitive Empathy	-1.875*	0.153014	8874	8.99602e-34	-2.24152	-1.50875
				Chinese participants	Emotional Empathy	Cognitive Empathy	-.393*	0.145	8874	0.0201072	-0.740423	-0.0460354
						Perspective-taking	.750*	0.145	8874	7.08461e-07	0.402806	1.09719
					Cognitive Empathy	Emotional Empathy	.393*	0.145	8874	0.0201072	0.0460354	0.740423
						Perspective-taking	1.143*	0.145	8874	1.06102e-14	0.796035	1.49042
					Perspective-taking	Emotional Empathy	-.750*	0.145	8874	7.08461e-07	-1.09719	-0.402806
						Cognitive Empathy	-1.143*	0.145	8874	1.06102e-14	-1.49042	-0.796035
			Anger	Australian participants	Emotional Empathy	Cognitive Empathy	-1.086*	0.153014	8874	4.01646e-12	-1.45286	-0.720094
						Perspective-taking	.720*	0.153014	8874	7.62454e-06	0.353984	1.08675
					Cognitive Empathy	Emotional Empathy	1.086*	0.153014	8874	4.01646e-12	0.720094	1.45286
						Perspective-taking	1.807*	0.153014	8874	1.83788e-31	1.44046	2.17323
					Perspective-taking	Emotional Empathy	-.720*	0.153014	8874	7.62454e-06	-1.08675	-0.353984
						Cognitive Empathy	-1.807*	0.153014	8874	1.83788e-31	-2.17323	-1.44046
				Chinese participants	Emotional Empathy	Cognitive Empathy	-.466*	0.145	8874	0.00397134	-0.812906	-0.118518
						Perspective-taking	.864*	0.145	8874	8.01814e-09	0.516521	1.21091
					Cognitive Empathy	Emotional Empathy	.466*	0.145	8874	0.00397134	0.118518	0.812906
						Perspective-taking	1.329*	0.145	8874	1.76294e-19	0.982233	1.67662
					Perspective-taking	Emotional Empathy	-.864*	0.145	8874	8.01814e-09	-1.21091	-0.516521
						Cognitive Empathy	-1.329*	0.145	8874	1.76294e-19	-1.67662	-0.982233
			Fear	Australian participants	Emotional Empathy	Cognitive Empathy	-.751*	0.153014	8874	2.77668e-06	-1.11773	-0.384965
						Perspective-taking	1.931*	0.153014	8874	9.94114e-36	1.56479	2.29755
					Cognitive Empathy	Emotional Empathy	.751*	0.153014	8874	2.77668e-06	0.384965	1.11773
						Perspective-taking	2.683*	0.153014	8874	3.40876e-67	2.31613	3.0489
					Perspective-taking	Emotional Empathy	-1.931*	0.153014	8874	9.94114e-36	-2.29755	-1.56479
						Cognitive Empathy	-2.683*	0.153014	8874	3.40876e-67	-3.0489	-2.31613
				Chinese participants	Emotional Empathy	Cognitive Empathy	-.684*	0.145	8874	7.38255e-06	-1.03079	-0.3364
						Perspective-taking	.842*	0.145	8874	2.00943e-08	0.494386	1.18877
					Cognitive Empathy	Emotional Empathy	.684*	0.145	8874	7.38255e-06	0.3364	1.03079
						Perspective-taking	1.525*	0.145	8874	3.01971e-25	1.17798	1.87237
					Perspective-taking	Emotional Empathy	-.842*	0.145	8874	2.00943e-08	-1.18877	-0.494386
						Cognitive Empathy	-1.525*	0.145	8874	3.01971e-25	-1.87237	-1.17798
			Surprise	Australian participants	Emotional Empathy	Cognitive Empathy	-.787*	0.153014	8874	8.25908e-07	-1.15342	-0.42066
						Perspective-taking	-0.312769	0.153014	8874	0.122933	-0.679152	0.0536131
					Cognitive Empathy	Emotional Empathy	.787*	0.153014	8874	8.25908e-07	0.42066	1.15342
						Perspective-taking	.474*	0.153014	8874	0.00583298	0.10789	0.840655
					Perspective-taking	Emotional Empathy	0.312769	0.153014	8874	0.122933	-0.0536131	0.679152
						Cognitive Empathy	-.474*	0.153014	8874	0.00583298	-0.840655	-0.10789
				Chinese participants	Emotional Empathy	Cognitive Empathy	-0.292969	0.145	8874	0.130094	-0.640163	0.0542251
						Perspective-taking	0.163194	0.145	8874	0.781253	-0.183999	0.510388
					Cognitive Empathy	Emotional Empathy	0.292969	0.145	8874	0.130094	-0.0542251	0.640163
						Perspective-taking	.456*	0.145	8874	0.00498295	0.108969	0.803357
					Perspective-taking	Emotional Empathy	-0.163194	0.145	8874	0.781253	-0.510388	0.183999
						Cognitive Empathy	-.456*	0.145	8874	0.00498295	-0.803357	-0.108969
			Neutral	Australian participants	Emotional Empathy	Cognitive Empathy	-.784*	0.153014	8874	9.28065e-07	-1.15006	-0.417292
						Perspective-taking	-1.047*	0.153014	8874	2.48825e-11	-1.41339	-0.680627
					Cognitive Empathy	Emotional Empathy	.784*	0.153014	8874	9.28065e-07	0.417292	1.15006
						Perspective-taking	-0.263335	0.153014	8874	0.255865	-0.629718	0.103047
					Perspective-taking	Emotional Empathy	1.047*	0.153014	8874	2.48825e-11	0.680627	1.41339
						Cognitive Empathy	0.263335	0.153014	8874	0.255865	-0.103047	0.629718
				Chinese participants	Emotional Empathy	Cognitive Empathy	-.559*	0.145	8874	0.000349135	-0.906222	-0.211834
						Perspective-taking	-.681*	0.145	8874	8.06021e-06	-1.02818	-0.333796
					Cognitive Empathy	Emotional Empathy	.559*	0.145	8874	0.000349135	0.211834	0.906222
						Perspective-taking	-0.121962	0.145	8874	1	-0.469156	0.225232
					Perspective-taking	Emotional Empathy	.681*	0.145	8874	8.06021e-06	0.333796	1.02818
						Cognitive Empathy	0.121962	0.145	8874	1	-0.225232	0.469156
			Based on estimated marginal means
			*. The mean difference is significant at the .05 level.
			a. Dependent Variable: affemp_RESP_NimStim_AU09F_HA_O_Task1.
			c. Adjustment for multiple comparisons: Bonferroni.
			Univariate Testsa
			Stimulus_Emotion		Numerator df	Denominator df	F	Sig.
			Happiness	Australian participants	2	8874	38.9634	1.4199e-17
				Chinese participants	2	8874	34.4364	1.26533e-15
			Sadness	Australian participants	2	8874	76.5091	1.13691e-33
				Chinese participants	2	8874	32.0902	1.2988e-14
			Anger	Australian participants	2	8874	70.6725	3.54168e-31
				Chinese participants	2	8874	43.2858	1.96023e-19
			Fear	Australian participants	2	8874	163.579	1.72421e-70
				Chinese participants	2	8874	55.5163	1.09433e-24
			Surprise	Australian participants	2	8874	13.4139	1.52475e-06
				Chinese participants	2	8874	5.08199	0.00622564
			Neutral	Australian participants	2	8874	25.3377	1.06484e-11
				Chinese participants	2	8874	12.5427	3.6347e-06
			Each F tests the simple effects of Empathy_Task within each level combination of the other effects shown. These tests are based on the linearly independent pairwise comparisons among the estimated marginal means.
			a. Dependent Variable: affemp_RESP_NimStim_AU09F_HA_O_Task1.

[truncated: 12 more sheets: Tab 10, Tab 11, Tab 12, Tab13, Tab 14, Tab 15, Tab 16, Tab 17, Tab 18, Tab 19, Tab 20, Tab 21]
